# Supplementary material for: An artificial intelligence-assisted clinical framework to facilitate diagnostics and translational discovery in hematologic neoplasia
Source: eBioMedicine. 2024 May 28;104:105171. doi: 10.1016/j.ebiom.2024.105171 (PMC11154115; doi:10.1016/j.ebiom.2024.105171)
Supplement: Supplementary Table S1 [file mmc2.xlsx]

## Sheet: ML evaluation metrics
	Accuracy	Sensitivity	Precision	AUC
KNN	0.95253411 ± 0.01478390	0.91706621 ± 0.03194515	0.94134441 ± 0.01926856	0.97672792 ±0.01653074
LR	0.98054308 ± 0.01036714	0.96337997 ± 0.02061665	0.9770084 ± 0.01348939	0.99337101 ± 0.01154559
SVM	0.9793780 ± 0.00925192	0.9628816 ± 0.01970109	0.9691528 ± 0.01878102	0.9941979 ± 0.00918195
RF	0.95175211 ± 0.01276661	0.90053124 ± 0.03633259	0.96845294 ± 0.01580418	0.99353242 ± 0.00844815
LDA	0.9887098 ± 0.00753357	0.9782818 ± 0.01706298	0.9844427 ± 0.01030986	0.9948206 ± 0.00868248
PASNet-like	0.98328573 ± 0.00790694	0.96863063 ± 0.01956631	0.97593968 ± 0.01258068	0.99281601± 0.01383406

## Sheet: Hyperparameters
KNN	n-neighbors	metric
	4	minkowski
	4	minkowski
	1	euclidean
	4	minkowski
	4	minkowski
	4	minkowski
	4	minkowski
	4	minkowski
	4	minkowski
	4	minkowski
	4	minkowski
	1	euclidean
	4	minkowski
	4	minkowski
	1	euclidean
RF	n_estimators	min_samples_split	min_samples_leaf	max_features	max_depth
	1000	5	2	sqrt	50
	5000	3	1	sqrt	50
	5000	3	1	sqrt	10
	2000	4	1	sqrt	50
	100	5	1	sqrt	100
	2000	5	1	sqrt	10
	100	5	1	sqrt	100
	500	2	2	sqrt	50
	500	4	1	sqrt	10
	2000	4	1	sqrt	50
	100	5	1	sqrt	10
	2000	5	1	sqrt	10
	100	2	1	sqrt	10
	1000	4	1	sqrt	20
	2000	5	1	sqrt	10
SVM	kernel	C
	rbf	5
	rbf	10
	rbf	10
	poly	0.1
	linear	0.1
	rbf	10
	linear	0.1
	rbf	10
	poly	0.1
	poly	0.1
	rbf	50
	linear	0.1
	rbf	10
	rbf	10
	rbf	10
LR	C
	0.1
	0.5
	5
	0.1
	1000
	0.5
	5
	1
	100
	0.1
	0.5
	100
	50
	500
	1
LDA	solver	shrinkage
	eigen	0.35
	eigen	0.5
	eigen	0.15
	eigen	0.6
	eigen	0.1
	eigen	0.2
	eigen	0.1
	svd
	eigen	0.5
	eigen	0.3
	eigen	0.1
	eigen	0.1
	eigen	0.5
	eigen	0.15
	svd
PASNet-like	lr	l2
	0.001	1e-06
	0.001	1e-06
	0.001	1e-06
	0.001	1e-06
	0.001	0.001
	0.001	1e-06
	0.001	1e-06
	0.001	1e-06
	0.001	1e-06
	0.001	1e-06
	0.001	0.001
	0.001	1e-06
	0.001	1e-06
	0.001	1e-06
	0.001	1e-06
	0.001	1e-06
	0.001	1e-06
