# Supplementary material for: An artificial intelligence-assisted clinical framework to facilitate diagnostics and translational discovery in hematologic neoplasia
Source: eBioMedicine. 2024 May 28;104:105171. doi: 10.1016/j.ebiom.2024.105171 (PMC11154115; doi:10.1016/j.ebiom.2024.105171)
Supplement: Supplementary Table S2 [file mmc3.xlsx]

## Sheet: Sheet1
Subgroups	1	2	3	4	5	6	7	8	9	10
BCR::ABL1	WNT16	GHR	ABL1	EPHA7	PTPRK	CLTCL1	MDM2	MIB1	IL1B	HIST1H2AG
TCF3::PBX1	PBX1	WNT16	LRMP	FLT3	KANK1	LAMA5	IRF4	SNX9	BCL2L2	PDCD1
CRLF2::P2RY8	CRLF2	ASMTL	PBX1	PTPRK	P2RY8	WNT16	IL1B	SMARCA4	EZR	BCL11A
KMT2A	TACC2	PBX1	SOCS2	FEF9	MSN	ARNT	MBNL1	FHIT	PAX5	LAMA5
MEF2D	CRLF2	WNT16	DGKI	PBX1	GSK3B	RHBDF2	MAP2	PRMT8	P2RY8	ESR1
ETV6::RUNX1	MIB1	EPOR	PBX1	CRLF2	PLCB4	WNT16	PDGFA	ARHGEF12	PPP3CC	PSEN1
PAX5	WNT16	PTPRK	IL1B	BCL7A	S1PR2	LMO7	U2AF1	FLNA	CBLB	PLCB1
Hyper>49 or 50	PBX1	FGF9	TACC2	PDGFA	FGFR1	PLCB4	ALDOC	BCL9	P2RY8	U2AF1
DUX4	TACC2	PDGFRA	SORBS2	NDE1	P2RY8	HDAC7	TFEB	DCN	KANK1	EPHA7
ZNF384	PBX1	FGFR1	BTLA	CDC148	BCAS4	TP73	CBLB	MAF	ARID1A	GATA3
