# Supplementary material for: An artificial intelligence-assisted clinical framework to facilitate diagnostics and translational discovery in hematologic neoplasia
Source: eBioMedicine. 2024 May 28;104:105171. doi: 10.1016/j.ebiom.2024.105171 (PMC11154115; doi:10.1016/j.ebiom.2024.105171)
Supplement: Supplementary Table S4 [file mmc4.xlsx]

## Sheet: ETV6_up
Pathway identifier	Pathway name	#Entities found	#Entities total	Entities ratio	Entities pValue	Entities FDR	#Reactions found	#Reactions total	Reactions ratio
R-HSA-8939211	ESR-mediated signaling	19	256	0.0168721	4.58167e-12	4.80617e-09	46	114	0.00803043
R-HSA-2559583	Cellular Senescence	16	199	0.0131154	7.85381e-11	2.24014e-08	55	90	0.00633981
R-HSA-2559586	DNA Damage/Telomere Stress Induced Senescence	11	70	0.00461346	8.55016e-11	2.24014e-08	14	18	0.00126796
R-HSA-9616222	Transcriptional regulation of granulopoiesis	11	70	0.00461346	8.55016e-11	2.24014e-08	7	27	0.00190194
R-HSA-2262752	Cellular responses to stress	33	1007	0.0663679	1.70201e-10	3.5572e-08	114	450	0.0316991
R-HSA-9018519	Estrogen-dependent gene expression	14	153	0.0100837	2.45224e-10	3.98838e-08	29	66	0.0046492
R-HSA-8953897	Cellular responses to stimuli	33	1025	0.0675542	2.67677e-10	3.98838e-08	114	481	0.0338828
R-HSA-212436	Generic Transcription Pathway	41	1586	0.104528	8.26055e-10	1.08213e-07	461	884	0.0622711
R-HSA-157118	Signaling by NOTCH	16	258	0.0170039	3.15645e-09	3.66148e-07	29	154	0.0108481
R-HSA-9006931	Signaling by Nuclear Receptors	19	386	0.0254399	4.09867e-09	4.26262e-07	46	196	0.0138067
R-HSA-3371511	HSF1 activation	8	43	0.00283398	9.42355e-09	8.78483e-07	4	7	0.000493097
R-HSA-73857	RNA Polymerase II Transcription	41	1728	0.113887	1.00975e-08	8.78483e-07	507	945	0.066568
R-HSA-3371568	Attenuation phase	8	47	0.00309761	1.86097e-08	1.3984e-06	4	5	0.000352212
R-HSA-1643685	Disease	51	2528	0.166612	1.90565e-08	1.3984e-06	280	1787	0.125881
R-HSA-74160	Gene expression (Transcription)	43	1917	0.126343	2.02666e-08	1.3984e-06	565	1090	0.0767822
R-HSA-1266738	Developmental Biology	34	1313	0.0865353	3.34259e-08	2.17268e-06	102	607	0.0427585
R-HSA-69278	Cell Cycle, Mitotic	22	595	0.0392144	3.72608e-08	2.27291e-06	140	352	0.0247957
R-HSA-8936459	RUNX1 regulates genes involved in megakaryocyte differentiation and platelet function	9	76	0.0050089	5.12264e-08	2.97113e-06	33	33	0.0023246
R-HSA-162582	Signal Transduction	56	3028	0.199565	5.77989e-08	3.17894e-06	393	2534	0.178501
R-HSA-8939236	RUNX1 regulates transcription of genes involved in differentiation of HSCs	10	105	0.00692019	6.82365e-08	3.5483e-06	11	15	0.00105664
R-HSA-1640170	Cell Cycle	24	733	0.0483095	8.00868e-08	3.92425e-06	180	451	0.0317695
R-HSA-3371571	HSF1-dependent transactivation	8	59	0.00388849	1.04534e-07	4.91309e-06	5	8	0.000563539
R-HSA-2559580	Oxidative Stress Induced Senescence	10	113	0.00744744	1.33557e-07	5.74297e-06	22	40	0.0028177
R-HSA-1912422	Pre-NOTCH Expression and Processing	10	113	0.00744744	1.33557e-07	5.74297e-06	11	38	0.00267681
R-HSA-8878171	Transcriptional regulation by RUNX1	14	259	0.0170698	1.69338e-07	6.94285e-06	108	132	0.00929839
R-HSA-1912408	Pre-NOTCH Transcription and Translation	9	88	0.00579978	1.74498e-07	6.97992e-06	10	28	0.00197239
R-HSA-2559582	Senescence-Associated Secretory Phenotype (SASP)	9	90	0.00593159	2.10302e-07	7.99147e-06	15	22	0.00154973
R-HSA-5689880	Ub-specific processing proteases	12	206	0.0135767	6.19324e-07	2.28599e-05	9	40	0.0028177
R-HSA-3371556	Cellular response to heat stress	10	135	0.00889738	6.65778e-07	2.28599e-05	18	29	0.00204283
R-HSA-2559584	Formation of Senescence-Associated Heterochromatin Foci (SAHF)	5	17	0.00112041	6.7235e-07	2.28599e-05	1	2	0.000140885
R-HSA-6785807	Interleukin-4 and Interleukin-13 signaling	12	211	0.0139063	7.94018e-07	2.62026e-05	5	47	0.00331079
R-HSA-2299718	Condensation of Prophase Chromosomes	7	54	0.00355895	9.01084e-07	2.88347e-05	10	10	0.000704424
R-HSA-5663202	Diseases of signal transduction by growth factor receptors and second messengers	18	498	0.0328215	1.00362e-06	2.94247e-05	135	478	0.0336715
R-HSA-198725	Nuclear Events (kinase and transcription factor activation)	8	80	0.00527252	1.01464e-06	2.94247e-05	37	48	0.00338123
R-HSA-69473	G2/M DNA damage checkpoint	8	80	0.00527252	1.01464e-06	2.94247e-05	4	12	0.000845309
R-HSA-9031628	NGF-stimulated transcription	7	56	0.00369077	1.14456e-06	3.31923e-05	31	37	0.00260637
R-HSA-912446	Meiotic recombination	7	57	0.00375667	1.28559e-06	3.4711e-05	7	9	0.000633981
R-HSA-73854	RNA Polymerase I Promoter Clearance	8	84	0.00553615	1.45326e-06	3.77847e-05	7	10	0.000704424
R-HSA-5619507	Activation of HOX genes during differentiation	9	116	0.00764516	1.68501e-06	4.14538e-05	31	43	0.00302902
R-HSA-5617472	Activation of anterior HOX genes in hindbrain development during early embryogenesis	9	116	0.00764516	1.68501e-06	4.14538e-05	31	43	0.00302902
R-HSA-73864	RNA Polymerase I Transcription	8	86	0.00566796	1.72724e-06	4.14538e-05	10	14	0.000986193
R-HSA-73772	RNA Polymerase I Promoter Escape	7	60	0.00395439	1.79892e-06	4.31741e-05	2	2	0.000140885
R-HSA-5250924	B-WICH complex positively regulates rRNA expression	7	61	0.0040203	2.0041e-06	4.60944e-05	3	3	0.000211327
R-HSA-9006925	Intracellular signaling by second messengers	15	368	0.0242536	2.03137e-06	4.67214e-05	53	114	0.00803043
R-HSA-5693567	HDR through Homologous Recombination (HRR) or Single Strand Annealing (SSA)	9	124	0.00817241	2.88508e-06	6.34718e-05	32	44	0.00309946
R-HSA-195721	Signaling by WNT	14	331	0.0218151	2.98101e-06	6.55822e-05	24	157	0.0110595
R-HSA-201722	Formation of the beta-catenin:TCF transactivating complex	7	66	0.00434983	3.34745e-06	7.02964e-05	4	13	0.000915751
R-HSA-449147	Signaling by Interleukins	20	658	0.0433665	3.3583e-06	7.05242e-05	31	505	0.0355734
R-HSA-5688426	Deubiquitination	13	289	0.019047	3.54871e-06	7.09743e-05	16	77	0.00542406
R-HSA-5693565	Recruitment and ATM-mediated phosphorylation of repair and signaling proteins at DNA double strand breaks	7	67	0.00441574	3.69054e-06	7.38107e-05	31	39	0.00274725
R-HSA-9010642	ROBO receptors bind AKAP5	4	11	0.000724972	4.02582e-06	7.89268e-05	5	7	0.000493097
R-HSA-9645723	Diseases of programmed cell death	8	97	0.00639293	4.15404e-06	7.89268e-05	9	37	0.00260637
R-HSA-5693538	Homology Directed Repair	9	130	0.00856785	4.21231e-06	8.00338e-05	40	52	0.003663
R-HSA-5693532	DNA Double-Strand Break Repair	10	169	0.0111382	4.82143e-06	8.82075e-05	81	113	0.00795999
R-HSA-8943724	Regulation of PTEN gene transcription	7	70	0.00461346	4.90042e-06	8.82075e-05	13	15	0.00105664
R-HSA-68875	Mitotic Prophase	9	134	0.00883148	5.36315e-06	9.65367e-05	13	34	0.00239504
R-HSA-9006934	Signaling by Receptor Tyrosine Kinases	19	623	0.0410598	5.76585e-06	0.000102919	128	746	0.05255
R-HSA-9670095	Inhibition of DNA recombination at telomere	6	47	0.00309761	6.05403e-06	0.000102919	3	4	0.00028177
R-HSA-5693606	DNA Double Strand Break Response	7	75	0.00494299	7.64333e-06	0.000129937	37	48	0.00338123
R-HSA-5663205	Infectious disease	31	1445	0.095235	8.20571e-06	0.000139497	120	897	0.0631868
R-HSA-187037	Signaling by NTRK1 (TRKA)	9	143	0.00942464	8.97458e-06	0.000143593	43	102	0.00718512
R-HSA-3214847	HATs acetylate histones	8	110	0.00724972	1.02721e-05	0.000164353	7	15	0.00105664
R-HSA-5250913	Positive epigenetic regulation of rRNA expression	7	79	0.00520662	1.06633e-05	0.000170613	5	7	0.000493097
R-HSA-427413	NoRC negatively regulates rRNA expression	7	79	0.00520662	1.06633e-05	0.000170613	4	7	0.000493097
R-HSA-3371453	Regulation of HSF1-mediated heat shock response	8	113	0.00744744	1.24464e-05	0.000186697	9	14	0.000986193
R-HSA-69481	G2/M Checkpoints	9	153	0.0100837	1.52528e-05	0.000228792	11	24	0.00169062
R-HSA-5693571	Nonhomologous End-Joining (NHEJ)	6	56	0.00369077	1.61787e-05	0.000230333	4	13	0.000915751
R-HSA-171306	Packaging Of Telomere Ends	5	33	0.00217492	1.64523e-05	0.000230333	2	2	0.000140885
R-HSA-73728	RNA Polymerase I Promoter Opening	5	33	0.00217492	1.64523e-05	0.000230333	1	2	0.000140885
R-HSA-5250941	Negative epigenetic regulation of rRNA expression	7	88	0.00579978	2.11768e-05	0.000296476	7	12	0.000845309
R-HSA-5334118	DNA methylation	5	35	0.00230673	2.17544e-05	0.000304561	7	7	0.000493097
R-HSA-5693607	Processing of DNA double-strand break ends	7	89	0.00586568	2.27446e-05	0.000318424	16	17	0.00119752
R-HSA-1500620	Meiosis	7	91	0.0059975	2.6168e-05	0.000340184	11	15	0.00105664
R-HSA-8941333	RUNX2 regulates genes involved in differentiation of myeloid cells	3	6	0.000395439	2.71454e-05	0.000352891	2	2	0.000140885
R-HSA-166520	Signaling by NTRKs	9	166	0.0109405	2.87143e-05	0.000373286	43	164	0.0115526
R-HSA-4839726	Chromatin organization	11	254	0.0167403	2.89431e-05	0.000376261	18	85	0.0059876
R-HSA-3247509	Chromatin modifying enzymes	11	254	0.0167403	2.89431e-05	0.000376261	18	85	0.0059876
R-HSA-3214815	HDACs deacetylate histones	6	63	0.00415211	3.11046e-05	0.000385152	4	5	0.000352212
R-HSA-110330	Recognition and association of DNA glycosylase with site containing an affected purine	5	38	0.00250445	3.2096e-05	0.000385152	2	10	0.000704424
R-HSA-69002	DNA Replication Pre-Initiation	8	131	0.00863376	3.5321e-05	0.000423851	7	32	0.00225416
R-HSA-6807070	PTEN Regulation	9	171	0.01127	3.60722e-05	0.000432866	42	56	0.00394477
R-HSA-68616	Assembly of the ORC complex at the origin of replication	5	39	0.00257036	3.62771e-05	0.000435325	2	11	0.000774866
R-HSA-201681	TCF dependent signaling in response to WNT	10	215	0.0141699	3.73525e-05	0.00044823	11	71	0.00500141
R-HSA-110328	Recognition and association of DNA glycosylase with site containing an affected pyrimidine	5	41	0.00270217	4.58969e-05	0.000546941	1	21	0.00147929
R-HSA-212165	Epigenetic regulation of gene expression	9	178	0.0117314	4.90127e-05	0.000546941	26	64	0.00450831
R-HSA-3700989	Transcriptional Regulation by TP53	15	484	0.0318988	4.97219e-05	0.000546941	172	259	0.0182446
R-HSA-6804114	TP53 Regulates Transcription of Genes Involved in G2 Cell Cycle Arrest	4	21	0.00138404	4.9764e-05	0.000547404	7	11	0.000774866
R-HSA-2559585	Oncogene Induced Senescence	5	42	0.00276807	5.13912e-05	0.000565304	9	19	0.00133841
R-HSA-212300	PRC2 methylates histones and DNA	5	43	0.00283398	5.73804e-05	0.000631185	4	4	0.00028177
R-HSA-427359	SIRT1 negatively regulates rRNA expression	5	44	0.00289989	6.38946e-05	0.000678655	3	5	0.000352212
R-HSA-110331	Cleavage of the damaged purine	5	44	0.00289989	6.38946e-05	0.000678655	2	9	0.000633981
R-HSA-2173796	SMAD2/SMAD3:SMAD4 heterotrimer regulates transcription	5	44	0.00289989	6.38946e-05	0.000678655	5	24	0.00169062
R-HSA-5687128	MAPK6/MAPK4 signaling	7	106	0.00698609	6.78655e-05	0.000678655	11	40	0.0028177
R-HSA-9614657	FOXO-mediated transcription of cell death genes	4	23	0.00151585	7.05847e-05	0.000705847	14	15	0.00105664
R-HSA-73927	Depurination	5	45	0.00296579	7.09649e-05	0.000709649	4	19	0.00133841
R-HSA-170834	Signaling by TGF-beta Receptor Complex	7	107	0.007052	7.19226e-05	0.000719226	11	100	0.00704424
R-HSA-157579	Telomere Maintenance	7	108	0.00711791	7.61757e-05	0.000761757	8	34	0.00239504
R-HSA-5357801	Programmed Cell Death	10	237	0.0156199	8.33102e-05	0.000797787	19	193	0.0135954
R-HSA-9614085	FOXO-mediated transcription	7	110	0.00724972	8.52986e-05	0.000797787	60	85	0.0059876
R-HSA-109581	Apoptosis	9	192	0.0126541	8.68767e-05	0.000797787	15	142	0.0100028
R-HSA-427389	ERCC6 (CSB) and EHMT2 (G9a) positively regulate rRNA expression	5	47	0.00309761	8.69024e-05	0.000797787	2	4	0.00028177
R-HSA-1280215	Cytokine Signaling in Immune system	23	1036	0.0682792	8.8643e-05	0.000797787	64	740	0.0521274
R-HSA-9009391	Extra-nuclear estrogen signaling	7	111	0.00731563	9.01832e-05	0.000811649	11	39	0.00274725
R-HSA-5625886	Activated PKN1 stimulates transcription of AR (androgen receptor) regulated genes KLK2 and KLK3	5	48	0.00316351	9.58363e-05	0.000862527	8	11	0.000774866
R-HSA-111885	Opioid Signalling	7	113	0.00744744	0.000100637	0.000905736	13	59	0.0041561
R-HSA-68867	Assembly of the pre-replicative complex	7	113	0.00744744	0.000100637	0.000905736	4	23	0.00162017
R-HSA-5578749	Transcriptional regulation by small RNAs	6	80	0.00527252	0.000114674	0.00103206	1	5	0.000352212
R-HSA-110329	Cleavage of the damaged pyrimidine	5	50	0.00329533	0.000115808	0.00104227	1	20	0.00140885
R-HSA-73928	Depyrimidination	5	50	0.00329533	0.000115808	0.00104227	2	41	0.00288814
R-HSA-9710421	Defective pyroptosis	5	51	0.00336123	0.000126918	0.00114226	1	3	0.000211327
R-HSA-9617828	FOXO-mediated transcription of cell cycle genes	4	27	0.00177948	0.000130252	0.00116316	18	22	0.00154973
R-HSA-8878159	Transcriptional regulation by RUNX3	7	118	0.00777697	0.000131145	0.00116316	27	47	0.00331079
R-HSA-211000	Gene Silencing by RNA	7	119	0.00784288	0.000138064	0.00116316	4	40	0.0028177
R-HSA-68886	M Phase	13	415	0.0273512	0.000145395	0.00116316	19	91	0.00641026
R-HSA-9824446	Viral Infection Pathways	23	1073	0.0707177	0.000148824	0.00119059	87	651	0.045858
R-HSA-606279	Deposition of new CENPA-containing nucleosomes at the centromere	5	53	0.00349305	0.000151572	0.00121258	2	4	0.00028177
R-HSA-774815	Nucleosome assembly	5	53	0.00349305	0.000151572	0.00121258	2	4	0.00028177
R-HSA-1474165	Reproduction	7	122	0.0080406	0.000160618	0.00128495	11	24	0.00169062
R-HSA-8939246	RUNX1 regulates transcription of genes involved in differentiation of myeloid cells	3	11	0.000724972	0.000161681	0.00129345	7	7	0.000493097
R-HSA-69306	DNA Replication	8	168	0.0110723	0.000194119	0.00155296	13	58	0.00408566
R-HSA-69656	Cyclin A:Cdk2-associated events at S phase entry	6	90	0.00593159	0.000215564	0.00172451	6	19	0.00133841
R-HSA-1257604	PIP3 activates AKT signaling	11	321	0.021156	0.000224783	0.00179826	46	86	0.00605804
R-HSA-4420097	VEGFA-VEGFR2 Pathway	7	129	0.00850194	0.000224978	0.00179982	24	79	0.00556495
R-HSA-73894	DNA Repair	12	380	0.0250445	0.000244914	0.00195931	160	339	0.02388
R-HSA-1221632	Meiotic synapsis	5	61	0.0040203	0.000288527	0.00217462	4	6	0.000422654
R-HSA-73886	Chromosome Maintenance	7	135	0.00889738	0.000295406	0.00217462	10	38	0.00267681
R-HSA-9006936	Signaling by TGFB family members	7	136	0.00896329	0.000308699	0.00217462	11	125	0.0088053
R-HSA-73929	Base-Excision Repair, AP Site Formation	5	62	0.00408621	0.000310661	0.00217462	6	64	0.00450831
R-HSA-180024	DARPP-32 events	4	35	0.00230673	0.000347299	0.0024311	7	12	0.000845309
R-HSA-73884	Base Excision Repair	6	99	0.00652475	0.000356818	0.00249773	12	107	0.00753733
R-HSA-109606	Intrinsic Pathway for Apoptosis	5	64	0.00421802	0.000358764	0.00251135	11	63	0.00443787
R-HSA-2173793	Transcriptional activity of SMAD2/SMAD3:SMAD4 heterotrimer	5	64	0.00421802	0.000358764	0.00251135	6	51	0.00359256
R-HSA-194138	Signaling by VEGF	7	140	0.00922692	0.000366758	0.00256731	24	86	0.00605804
R-HSA-112043	PLC beta mediated events	5	67	0.00441574	0.000441224	0.00308857	8	32	0.00225416
R-HSA-9617629	Regulation of FOXO transcriptional activity by acetylation	3	16	0.0010545	0.000480962	0.00336674	6	9	0.000633981
R-HSA-163685	Integration of energy metabolism	7	147	0.00968826	0.000489193	0.00342435	14	66	0.0046492
R-HSA-112040	G-protein mediated events	5	73	0.00481118	0.00064814	0.00453698	8	41	0.00288814
R-HSA-6804754	Regulation of TP53 Expression	2	4	0.000263626	0.000669422	0.00468595	5	5	0.000352212
R-HSA-5607763	CLEC7A (Dectin-1) induces NFAT activation	3	18	0.00118632	0.000675592	0.00472915	4	6	0.000422654
R-HSA-174178	APC/C:Cdh1 mediated degradation of Cdc20 and other APC/C:Cdh1 targeted proteins in late mitosis/early G1	5	74	0.00487708	0.000688668	0.00482067	6	6	0.000422654
R-HSA-168256	Immune System	40	2624	0.172939	0.000758387	0.00530871	193	1659	0.116864
R-HSA-5683057	MAPK family signaling cascades	11	380	0.0250445	0.000906121	0.00616628	40	122	0.00859397
R-HSA-5625740	RHO GTPases activate PKNs	5	79	0.00520662	0.000920408	0.00616628	8	20	0.00140885
R-HSA-195258	RHO GTPase Effectors	10	325	0.0214196	0.000985613	0.00616628	19	113	0.00795999
R-HSA-4086398	Ca2+ pathway	5	81	0.00533843	0.00102771	0.00616628	6	27	0.00190194
R-HSA-111996	Ca-dependent events	4	48	0.00316351	0.00111957	0.00671742	7	27	0.00190194
R-HSA-8852135	Protein ubiquitination	5	83	0.00547024	0.00114404	0.00686424	4	32	0.00225416
R-HSA-69620	Cell Cycle Checkpoints	9	279	0.0183879	0.00127699	0.00766191	22	56	0.00394477
R-HSA-453279	Mitotic G1 phase and G1/S transition	7	174	0.0114677	0.0012962	0.00777719	70	101	0.00711468
R-HSA-5633007	Regulation of TP53 Activity	7	178	0.0117314	0.00147414	0.00884484	64	98	0.00690335
R-HSA-69202	Cyclin E associated events during G1/S transition	5	88	0.00579978	0.00147736	0.00886414	8	20	0.00140885
R-HSA-9652169	Signaling by MAP2K mutants	2	6	0.000395439	0.00148798	0.00892787	1	1	7.04424e-05
R-HSA-111448	Activation of NOXA and translocation to mitochondria	2	6	0.000395439	0.00148798	0.00892787	4	5	0.000352212
R-HSA-69231	Cyclin D associated events in G1	4	52	0.00342714	0.0014987	0.00899219	9	17	0.00119752
R-HSA-69236	G1 Phase	4	52	0.00342714	0.0014987	0.00899219	9	17	0.00119752
R-HSA-69242	S Phase	7	179	0.0117973	0.00152147	0.00912883	13	55	0.00387433
R-HSA-977225	Amyloid fiber formation	5	89	0.00586568	0.00155177	0.00931064	1	33	0.0023246
R-HSA-1489509	DAG and IP3 signaling	4	53	0.00349305	0.00160587	0.00963522	7	28	0.00197239
R-HSA-174143	APC/C-mediated degradation of cell cycle proteins	5	92	0.0060634	0.00179159	0.0107496	24	40	0.0028177
R-HSA-453276	Regulation of mitotic cell cycle	5	92	0.0060634	0.00179159	0.0107496	24	40	0.0028177
R-HSA-163358	PKA-mediated phosphorylation of key metabolic factors	2	7	0.000461346	0.00201303	0.0120782	3	5	0.000352212
R-HSA-6804756	Regulation of TP53 Activity through Phosphorylation	5	95	0.00626112	0.00205753	0.0123452	23	26	0.0018315
R-HSA-2122947	NOTCH1 Intracellular Domain Regulates Transcription	4	57	0.00375667	0.00208804	0.0125282	11	18	0.00126796
R-HSA-8866654	E3 ubiquitin ligases ubiquitinate target proteins	4	60	0.00395439	0.00250944	0.0150567	2	16	0.00112708
R-HSA-5674499	Negative feedback regulation of MAPK pathway	2	8	0.000527252	0.00261334	0.01568	3	3	0.000211327
R-HSA-9634638	Estrogen-dependent nuclear events downstream of ESR-membrane signaling	3	29	0.00191129	0.00262295	0.0157377	6	12	0.000845309
R-HSA-8878166	Transcriptional regulation by RUNX2	6	147	0.00968826	0.00266617	0.015997	43	84	0.00591716
R-HSA-69206	G1/S Transition	6	150	0.00988598	0.0029429	0.0164375	41	61	0.00429699
R-HSA-5621481	C-type lectin receptors (CLRs)	7	203	0.013379	0.00305862	0.0164375	14	68	0.00479008
R-HSA-177539	Autointegration results in viral DNA circles	2	9	0.000593159	0.00328749	0.0164375	2	2	0.000140885
R-HSA-175567	Integration of viral DNA into host genomic DNA	2	9	0.000593159	0.00328749	0.0164375	1	3	0.000211327
R-HSA-6791312	TP53 Regulates Transcription of Cell Cycle Genes	4	65	0.00428393	0.00333579	0.0166789	25	42	0.00295858
R-HSA-422356	Regulation of insulin secretion	5	108	0.00711791	0.00355168	0.0177584	8	38	0.00267681
R-HSA-9734009	Defective Intrinsic Pathway for Apoptosis	3	33	0.00217492	0.00376218	0.0188109	8	24	0.00169062
R-HSA-6782135	Dual incision in TC-NER	4	68	0.00448165	0.00391143	0.0195571	7	7	0.000493097
R-HSA-2644606	Constitutive Signaling by NOTCH1 PEST Domain Mutants	4	68	0.00448165	0.00391143	0.0195571	11	21	0.00147929
R-HSA-2894858	Signaling by NOTCH1 HD+PEST Domain Mutants in Cancer	4	68	0.00448165	0.00391143	0.0195571	11	21	0.00147929
R-HSA-2644602	Signaling by NOTCH1 PEST Domain Mutants in Cancer	4	68	0.00448165	0.00391143	0.0195571	11	21	0.00147929
R-HSA-2894862	Constitutive Signaling by NOTCH1 HD+PEST Domain Mutants	4	68	0.00448165	0.00391143	0.0195571	11	21	0.00147929
R-HSA-2644603	Signaling by NOTCH1 in Cancer	4	68	0.00448165	0.00391143	0.0195571	11	39	0.00274725
R-HSA-203641	NOSTRIN mediated eNOS trafficking	2	10	0.000659065	0.00403409	0.0201704	4	4	0.00028177
R-HSA-139915	Activation of PUMA and translocation to mitochondria	2	10	0.000659065	0.00403409	0.0201704	4	5	0.000352212
R-HSA-4411364	Binding of TCF/LEF:CTNNB1 to target gene promoters	2	10	0.000659065	0.00403409	0.0201704	2	4	0.00028177
R-HSA-8951430	RUNX3 regulates WNT signaling	2	10	0.000659065	0.00403409	0.0201704	2	5	0.000352212
R-HSA-5336415	Uptake and function of diphtheria toxin	2	10	0.000659065	0.00403409	0.0201704	1	5	0.000352212
R-HSA-8940973	RUNX2 regulates osteoblast differentiation	3	34	0.00224082	0.00408708	0.0204354	11	24	0.00169062
R-HSA-450282	MAPK targets/ Nuclear events mediated by MAP kinases	3	35	0.00230673	0.00442854	0.0221427	11	16	0.00112708
R-HSA-9687139	Aberrant regulation of mitotic cell cycle due to RB1 defects	3	36	0.00237264	0.0047868	0.0229565	3	3	0.000211327
R-HSA-9013508	NOTCH3 Intracellular Domain Regulates Transcription	3	36	0.00237264	0.0047868	0.0229565	5	22	0.00154973
R-HSA-3858494	Beta-catenin independent WNT signaling	6	166	0.0109405	0.00479649	0.0229565	8	51	0.00359256
R-HSA-111453	BH3-only proteins associate with and inactivate anti-apoptotic BCL-2 members	2	11	0.000724972	0.00485175	0.0229565	2	5	0.000352212
R-HSA-203615	eNOS activation	3	37	0.00243854	0.00516209	0.0229565	15	20	0.00140885
R-HSA-9675108	Nervous system development	13	621	0.040928	0.00543322	0.0229565	44	324	0.0228233
R-HSA-5607764	CLEC7A (Dectin-1) signaling	5	120	0.00790879	0.00550923	0.0229565	8	45	0.00316991
R-HSA-9675126	Diseases of mitotic cell cycle	3	38	0.00250445	0.00555463	0.0229565	3	5	0.000352212
R-HSA-450341	Activation of the AP-1 family of transcription factors	2	12	0.000790879	0.00573912	0.0229565	5	5	0.000352212
R-HSA-112411	MAPK1 (ERK2) activation	2	12	0.000790879	0.00573912	0.0229565	3	3	0.000211327
R-HSA-2025928	Calcineurin activates NFAT	2	12	0.000790879	0.00573912	0.0229565	2	3	0.000211327
R-HSA-450520	HuR (ELAVL1) binds and stabilizes mRNA	2	12	0.000790879	0.00573912	0.0229565	3	7	0.000493097
R-HSA-198693	AKT phosphorylates targets in the nucleus	2	12	0.000790879	0.00573912	0.0229565	1	4	0.00028177
R-HSA-3371497	HSP90 chaperone cycle for steroid hormone receptors (SHR) in the presence of ligand	4	76	0.0050089	0.00576685	0.0230674	22	22	0.00154973
R-HSA-5685938	HDR through Single Strand Annealing (SSA)	3	39	0.00257036	0.00596463	0.0238585	4	6	0.000422654
R-HSA-194315	Signaling by Rho GTPases	14	708	0.0466618	0.00643915	0.0257566	37	203	0.0142998
R-HSA-2454202	Fc epsilon receptor (FCERI) signaling	7	235	0.015488	0.00668668	0.0267467	17	65	0.00457875
R-HSA-164843	2-LTR circle formation	2	13	0.000856785	0.00669485	0.0267794	1	3	0.000211327
R-HSA-140342	Apoptosis induced DNA fragmentation	2	13	0.000856785	0.00669485	0.0267794	2	12	0.000845309
R-HSA-5696400	Dual Incision in GG-NER	3	41	0.00270217	0.00683778	0.0273511	3	3	0.000211327
R-HSA-202131	Metabolism of nitric oxide: NOS3 activation and regulation	3	41	0.00270217	0.00683778	0.0273511	21	26	0.0018315
R-HSA-9675136	Diseases of DNA Double-Strand Break Repair	3	41	0.00270217	0.00683778	0.0273511	5	9	0.000633981
R-HSA-9701190	Defective homologous recombination repair (HRR) due to BRCA2 loss of function	3	41	0.00270217	0.00683778	0.0273511	2	4	0.00028177
R-HSA-163560	Triglyceride catabolism	3	42	0.00276807	0.00730131	0.0292052	2	17	0.00119752
R-HSA-9614399	Regulation of localization of FOXO transcription factors	2	14	0.000922692	0.00771763	0.0298773	4	5	0.000352212
R-HSA-9716542	Signaling by Rho GTPases, Miro GTPases and RHOBTB3	14	724	0.0477163	0.00776418	0.0298773	37	212	0.0149338
R-HSA-8941326	RUNX2 regulates bone development	3	43	0.00283398	0.00778303	0.0298773	16	32	0.00225416
R-HSA-111933	Calmodulin induced events	3	43	0.00283398	0.00778303	0.0298773	6	23	0.00162017
R-HSA-111997	CaM pathway	3	43	0.00283398	0.00778303	0.0298773	6	24	0.00169062
R-HSA-8853659	RET signaling	3	43	0.00283398	0.00778303	0.0298773	2	24	0.00169062
R-HSA-9682385	FLT3 signaling in disease	3	43	0.00283398	0.00778303	0.0298773	3	52	0.003663
R-HSA-8852276	The role of GTSE1 in G2/M progression after G2 checkpoint	4	83	0.00547024	0.00780739	0.0298773	4	10	0.000704424
R-HSA-1980143	Signaling by NOTCH1	4	84	0.00553615	0.00813287	0.0298773	11	39	0.00274725
R-HSA-168188	Toll Like Receptor TLR6:TLR2 Cascade	5	133	0.00876557	0.00838	0.0298773	31	78	0.00549451
R-HSA-166058	MyD88:MAL(TIRAP) cascade initiated on plasma membrane	5	133	0.00876557	0.00838	0.0298773	29	76	0.00535362
R-HSA-6781827	Transcription-Coupled Nucleotide Excision Repair (TC-NER)	4	85	0.00560206	0.00846715	0.0298773	17	17	0.00119752
R-HSA-5693579	Homologous DNA Pairing and Strand Exchange	3	45	0.00296579	0.00880167	0.0298773	4	10	0.000704424
R-HSA-162592	Integration of provirus	2	15	0.000988598	0.00880614	0.0298773	10	14	0.000986193
R-HSA-113501	Inhibition of replication initiation of damaged DNA by RB1/E2F1	2	15	0.000988598	0.00880614	0.0298773	2	3	0.000211327
R-HSA-180689	APOBEC3G mediated resistance to HIV-1 infection	2	15	0.000988598	0.00880614	0.0298773	1	3	0.000211327
R-HSA-6796648	TP53 Regulates Transcription of DNA Repair Genes	4	86	0.00566796	0.0088103	0.0298773	15	17	0.00119752
R-HSA-181438	Toll Like Receptor 2 (TLR2) Cascade	5	136	0.00896329	0.00916621	0.0298773	31	80	0.00563539
R-HSA-168179	Toll Like Receptor TLR1:TLR2 Cascade	5	136	0.00896329	0.00916621	0.0298773	29	78	0.00549451
R-HSA-9723907	Loss of Function of TP53 in Cancer	1	1	6.59065e-05	0.00925008	0.0298773	1	1	7.04424e-05
R-HSA-9723905	Loss of function of TP53 in cancer due to loss of tetramerization ability	1	1	6.59065e-05	0.00925008	0.0298773	1	1	7.04424e-05
R-HSA-9661070	Defective translocation of RB1 mutants to the nucleus	1	1	6.59065e-05	0.00925008	0.0298773	1	1	7.04424e-05
R-HSA-5218920	VEGFR2 mediated vascular permeability	3	46	0.0030317	0.00933889	0.0298773	7	15	0.00105664
R-HSA-5696395	Formation of Incision Complex in GG-NER	3	47	0.00309761	0.00989489	0.0298773	9	10	0.000704424
R-HSA-4641265	Repression of WNT target genes	2	16	0.0010545	0.00995911	0.0298773	4	7	0.000493097
R-HSA-879415	Advanced glycosylation endproduct receptor signaling	2	16	0.0010545	0.00995911	0.0298773	2	4	0.00028177
R-HSA-8853884	Transcriptional Regulation by VENTX	3	48	0.00316351	0.0104698	0.0314094	3	13	0.000915751
R-HSA-9607240	FLT3 Signaling	3	48	0.00316351	0.0104698	0.0314094	8	43	0.00302902
R-HSA-9659787	Aberrant regulation of mitotic G1/S transition in cancer due to RB1 defects	2	17	0.00112041	0.0111753	0.0335258	2	2	0.000140885
R-HSA-9661069	Defective binding of RB1 mutants to E2F1,(E2F2, E2F3)	2	17	0.00112041	0.0111753	0.0335258	1	1	7.04424e-05
R-HSA-442720	CREB1 phosphorylation through the activation of Adenylate Cyclase	2	17	0.00112041	0.0111753	0.0335258	4	6	0.000422654
R-HSA-170968	Frs2-mediated activation	2	17	0.00112041	0.0111753	0.0335258	6	13	0.000915751
R-HSA-450531	Regulation of mRNA stability by proteins that bind AU-rich elements	4	93	0.00612931	0.0114684	0.0344052	6	26	0.0018315
R-HSA-73762	RNA Polymerase I Transcription Initiation	3	50	0.00329533	0.0116767	0.0350302	4	6	0.000422654
R-HSA-512988	Interleukin-3, Interleukin-5 and GM-CSF signaling	3	50	0.00329533	0.0116767	0.0350302	8	38	0.00267681
R-HSA-9755511	KEAP1-NFE2L2 pathway	5	146	0.00962236	0.0121526	0.0364577	17	78	0.00549451
R-HSA-1433559	Regulation of KIT signaling	2	18	0.00118632	0.0124533	0.03736	2	8	0.000563539
R-HSA-9634600	Regulation of glycolysis by fructose 2,6-bisphosphate metabolism	2	18	0.00118632	0.0124533	0.03736	1	4	0.00028177
R-HSA-8963896	HDL assembly	2	18	0.00118632	0.0124533	0.03736	1	9	0.000633981
R-HSA-168249	Innate Immune System	21	1340	0.0883148	0.0125187	0.037556	97	725	0.0510707
R-HSA-3214858	RMTs methylate histone arginines	3	52	0.00342714	0.0129606	0.0388817	6	22	0.00154973
R-HSA-1295596	Spry regulation of FGF signaling	2	19	0.00125222	0.0137921	0.0413764	4	11	0.000774866
R-HSA-399954	Sema3A PAK dependent Axon repulsion	2	19	0.00125222	0.0137921	0.0413764	2	6	0.000422654
R-HSA-9824439	Bacterial Infection Pathways	6	209	0.0137745	0.0138733	0.0416199	13	152	0.0107072
R-HSA-9675135	Diseases of DNA repair	3	54	0.00355895	0.014322	0.042966	5	34	0.00239504
R-HSA-75153	Apoptotic execution phase	3	54	0.00355895	0.014322	0.042966	3	57	0.00401522
R-HSA-69275	G2/M Transition	6	212	0.0139722	0.0147795	0.0443384	22	78	0.00549451
R-HSA-9687136	Aberrant regulation of mitotic exit in cancer due to RB1 defects	2	20	0.00131813	0.0151904	0.0455712	1	1	7.04424e-05
R-HSA-169893	Prolonged ERK activation events	2	20	0.00131813	0.0151904	0.0455712	6	19	0.00133841
R-HSA-453274	Mitotic G2-G2/M phases	6	214	0.014104	0.015406	0.046218	22	80	0.00563539
R-HSA-9609690	HCMV Early Events	6	215	0.0141699	0.0157261	0.0471782	5	12	0.000845309
R-HSA-9702518	STAT5 activation downstream of FLT3 ITD mutants	2	21	0.00138404	0.016647	0.0499409	2	14	0.000986193
R-HSA-5637812	Signaling by EGFRvIII in Cancer	2	22	0.00144994	0.0181606	0.0530905	18	18	0.00126796
R-HSA-5637810	Constitutive Signaling by EGFRvIII	2	22	0.00144994	0.0181606	0.0530905	18	18	0.00126796
R-HSA-9679506	SARS-CoV Infections	11	572	0.0376985	0.0182347	0.0530905	17	401	0.0282474
R-HSA-5339562	Uptake and actions of bacterial toxins	3	60	0.00395439	0.018877	0.0530905	2	66	0.0046492
R-HSA-381340	Transcriptional regulation of white adipocyte differentiation	4	109	0.00718381	0.0193409	0.0530905	11	19	0.00133841
R-HSA-975871	MyD88 cascade initiated on plasma membrane	4	109	0.00718381	0.0193409	0.0530905	13	70	0.00493097
R-HSA-168176	Toll Like Receptor 5 (TLR5) Cascade	4	109	0.00718381	0.0193409	0.0530905	13	71	0.00500141
R-HSA-168142	Toll Like Receptor 10 (TLR10) Cascade	4	109	0.00718381	0.0193409	0.0530905	13	71	0.00500141
R-HSA-166016	Toll Like Receptor 4 (TLR4) Cascade	5	165	0.0108746	0.0195207	0.0530905	29	107	0.00753733
R-HSA-9613829	Chaperone Mediated Autophagy	2	23	0.00151585	0.0197302	0.0530905	12	19	0.00133841
R-HSA-163615	PKA activation	2	23	0.00151585	0.0197302	0.0530905	2	4	0.00028177
R-HSA-164378	PKA activation in glucagon signalling	2	23	0.00151585	0.0197302	0.0530905	1	2	0.000140885
R-HSA-5610780	Degradation of GLI1 by the proteasome	3	62	0.00408621	0.0205534	0.0530905	3	6	0.000422654
R-HSA-5610785	GLI3 is processed to GLI3R by the proteasome	3	62	0.00408621	0.0205534	0.0530905	2	5	0.000352212
R-HSA-5610783	Degradation of GLI2 by the proteasome	3	62	0.00408621	0.0205534	0.0530905	2	5	0.000352212
R-HSA-422475	Axon guidance	11	585	0.0385553	0.0211088	0.0530905	25	298	0.0209918
R-HSA-70171	Glycolysis	4	112	0.00738153	0.0211115	0.0530905	2	24	0.00169062
R-HSA-9694516	SARS-CoV-2 Infection	8	365	0.0240559	0.0212977	0.0530905	9	210	0.0147929
R-HSA-912631	Regulation of signaling by CBL	2	24	0.00158176	0.0213546	0.0530905	7	7	0.000493097
R-HSA-9709603	Impaired BRCA2 binding to PALB2	2	24	0.00158176	0.0213546	0.0530905	1	1	7.04424e-05
R-HSA-113510	E2F mediated regulation of DNA replication	2	24	0.00158176	0.0213546	0.0530905	2	4	0.00028177
R-HSA-9013418	RHOBTB2 GTPase cycle	2	24	0.00158176	0.0213546	0.0530905	1	2	0.000140885
R-HSA-881907	Gastrin-CREB signalling pathway via PKC and MAPK	2	24	0.00158176	0.0213546	0.0530905	3	9	0.000633981
R-HSA-392517	Rap1 signalling	2	24	0.00158176	0.0213546	0.0530905	1	7	0.000493097
R-HSA-9012852	Signaling by NOTCH3	3	63	0.00415211	0.0214213	0.0530905	5	37	0.00260637
R-HSA-1362277	Transcription of E2F targets under negative control by DREAM complex	2	25	0.00164766	0.0230327	0.0530905	12	12	0.000845309
R-HSA-9701193	Defective homologous recombination repair (HRR) due to PALB2 loss of function	2	25	0.00164766	0.0230327	0.0530905	2	2	0.000140885
R-HSA-9701192	Defective homologous recombination repair (HRR) due to BRCA1 loss of function	2	25	0.00164766	0.0230327	0.0530905	1	1	7.04424e-05
R-HSA-9704646	Defective HDR through Homologous Recombination Repair (HRR) due to PALB2 loss of BRCA2/RAD51/RAD51C binding function	2	25	0.00164766	0.0230327	0.0530905	1	1	7.04424e-05
R-HSA-9704331	Defective HDR through Homologous Recombination Repair (HRR) due to PALB2 loss of BRCA1 binding function	2	25	0.00164766	0.0230327	0.0530905	1	1	7.04424e-05
R-HSA-1181150	Signaling by NODAL	2	25	0.00164766	0.0230327	0.0530905	2	12	0.000845309
R-HSA-445144	Signal transduction by L1	2	25	0.00164766	0.0230327	0.0530905	1	11	0.000774866
R-HSA-9823730	Formation of definitive endoderm	2	25	0.00164766	0.0230327	0.0530905	1	13	0.000915751
R-HSA-9824443	Parasitic Infection Pathways	7	302	0.0199038	0.0233693	0.0530905	20	95	0.00669203
R-HSA-9658195	Leishmania infection	7	302	0.0199038	0.0233693	0.0530905	20	95	0.00669203
R-HSA-975138	TRAF6 mediated induction of NFkB and MAP kinases upon TLR7/8 or 9 activation	4	116	0.00764516	0.0236227	0.0530905	13	60	0.00422654
R-HSA-168164	Toll Like Receptor 3 (TLR3) Cascade	4	116	0.00764516	0.0236227	0.0530905	13	73	0.00514229
R-HSA-6782210	Gap-filling DNA repair synthesis and ligation in TC-NER	3	66	0.00434983	0.0241443	0.0530905	2	2	0.000140885
R-HSA-9725370	Signaling by ALK fusions and activated point mutants	3	66	0.00434983	0.0241443	0.0530905	11	29	0.00204283
R-HSA-9700206	Signaling by ALK in cancer	3	66	0.00434983	0.0241443	0.0530905	11	37	0.00260637
R-HSA-8979227	Triglyceride metabolism	3	66	0.00434983	0.0241443	0.0530905	2	24	0.00169062
R-HSA-975155	MyD88 dependent cascade initiated on endosome	4	117	0.00771107	0.0242776	0.0530905	13	75	0.00528318
R-HSA-1989781	PPARA activates gene expression	5	175	0.0115336	0.0243716	0.0530905	3	41	0.00288814
R-HSA-9610379	HCMV Late Events	5	175	0.0115336	0.0243716	0.0530905	1	19	0.00133841
R-HSA-1236382	Constitutive Signaling by Ligand-Responsive EGFR Cancer Variants	2	26	0.00171357	0.0247632	0.0530905	23	23	0.00162017
R-HSA-5637815	Signaling by Ligand-Responsive EGFR Variants in Cancer	2	26	0.00171357	0.0247632	0.0530905	23	23	0.00162017
R-HSA-111931	PKA-mediated phosphorylation of CREB	2	26	0.00171357	0.0247632	0.0530905	4	7	0.000493097
R-HSA-162594	Early Phase of HIV Life Cycle	2	26	0.00171357	0.0247632	0.0530905	10	39	0.00274725
R-HSA-168181	Toll Like Receptor 7/8 (TLR7/8) Cascade	4	118	0.00777697	0.0249435	0.0530905	13	79	0.00556495
R-HSA-400206	Regulation of lipid metabolism by PPARalpha	5	177	0.0116655	0.0254268	0.0530905	3	45	0.00316991
R-HSA-5696398	Nucleotide Excision Repair	4	119	0.00784288	0.0256203	0.0530905	31	37	0.00260637
R-HSA-8876384	Listeria monocytogenes entry into host cells	2	27	0.00177948	0.0265453	0.0530905	10	13	0.000915751
R-HSA-937061	TRIF(TICAM1)-mediated TLR4 signaling	4	121	0.00797469	0.0270069	0.0540137	13	70	0.00493097
R-HSA-166166	MyD88-independent TLR4 cascade	4	121	0.00797469	0.0270069	0.0540137	13	72	0.00507185
R-HSA-168138	Toll Like Receptor 9 (TLR9) Cascade	4	121	0.00797469	0.0270069	0.0540137	13	80	0.00563539
R-HSA-450294	MAP kinase activation	3	69	0.00454755	0.0270458	0.0540916	11	32	0.00225416
R-HSA-5674404	PTEN Loss of Function in Cancer	1	3	0.00019772	0.0274961	0.0549923	1	1	7.04424e-05
R-HSA-6791055	TALDO1 deficiency: failed conversion of SH7P, GA3P to Fru(6)P, E4P	1	3	0.00019772	0.0274961	0.0549923	1	1	7.04424e-05
R-HSA-6791462	TALDO1 deficiency: failed conversion of Fru(6)P, E4P to SH7P, GA3P	1	3	0.00019772	0.0274961	0.0549923	1	1	7.04424e-05
R-HSA-112409	RAF-independent MAPK1/3 activation	2	28	0.00184538	0.0283777	0.0567553	8	12	0.000845309
R-HSA-167160	RNA Pol II CTD phosphorylation and interaction with CE during HIV infection	2	29	0.00191129	0.0302593	0.0605186	5	5	0.000352212
R-HSA-77075	RNA Pol II CTD phosphorylation and interaction with CE	2	29	0.00191129	0.0302593	0.0605186	5	5	0.000352212
R-HSA-8943723	Regulation of PTEN mRNA translation	2	29	0.00191129	0.0302593	0.0605186	13	24	0.00169062
R-HSA-5674400	Constitutive Signaling by AKT1 E17K in Cancer	2	29	0.00191129	0.0302593	0.0605186	1	18	0.00126796
R-HSA-5628897	TP53 Regulates Metabolic Genes	4	126	0.00830422	0.0306672	0.0613344	16	34	0.00239504
R-HSA-5685942	HDR through Homologous Recombination (HRR)	3	73	0.00481118	0.0311913	0.0623827	12	21	0.00147929
R-HSA-8863678	Neurodegenerative Diseases	2	30	0.0019772	0.0321892	0.0643784	7	22	0.00154973
R-HSA-8862803	Deregulated CDK5 triggers multiple neurodegenerative pathways in Alzheimer's disease models	2	30	0.0019772	0.0321892	0.0643784	7	22	0.00154973
R-HSA-5621575	CD209 (DC-SIGN) signaling	2	30	0.0019772	0.0321892	0.0643784	1	11	0.000774866
R-HSA-9703648	Signaling by FLT3 ITD and TKD mutants	2	30	0.0019772	0.0321892	0.0643784	2	24	0.00169062
R-HSA-8963898	Plasma lipoprotein assembly	2	30	0.0019772	0.0321892	0.0643784	1	19	0.00133841
R-HSA-8854518	AURKA Activation by TPX2	3	74	0.00487708	0.0322769	0.0645538	2	2	0.000140885
R-HSA-983705	Signaling by the B Cell Receptor (BCR)	5	189	0.0124563	0.0323738	0.0647476	13	45	0.00316991
R-HSA-2871809	FCERI mediated Ca+2 mobilization	4	129	0.00850194	0.0329973	0.0659947	6	11	0.000774866
R-HSA-5693554	Resolution of D-loop Structures through Synthesis-Dependent Strand Annealing (SDSA)	2	31	0.0020431	0.0341663	0.0683326	1	1	7.04424e-05
R-HSA-5218921	VEGFR2 mediated cell proliferation	2	31	0.0020431	0.0341663	0.0683326	5	12	0.000845309
R-HSA-5601884	PIWI-interacting RNA (piRNA) biogenesis	2	31	0.0020431	0.0341663	0.0683326	2	15	0.00105664
R-HSA-2029480	Fcgamma receptor (FCGR) dependent phagocytosis	5	193	0.01272	0.0349287	0.0698574	16	42	0.00295858
R-HSA-6798695	Neutrophil degranulation	9	478	0.0315033	0.0351348	0.0702696	7	10	0.000704424
R-HSA-983231	Factors involved in megakaryocyte development and platelet production	5	194	0.0127859	0.0355864	0.0711728	6	43	0.00302902
R-HSA-1643713	Signaling by EGFR in Cancer	2	32	0.00210901	0.0361896	0.0723791	40	42	0.00295858
R-HSA-5689901	Metalloprotease DUBs	2	32	0.00210901	0.0361896	0.0723791	2	6	0.000422654
R-HSA-9665230	Drug resistance in ERBB2 KD mutants	1	4	0.000263626	0.0364936	0.0729873	8	8	0.000563539
R-HSA-9652282	Drug-mediated inhibition of ERBB2 signaling	1	4	0.000263626	0.0364936	0.0729873	3	3	0.000211327
R-HSA-5627083	RHO GTPases regulate CFTR trafficking	1	4	0.000263626	0.0364936	0.0729873	3	3	0.000211327
R-HSA-8951911	RUNX3 regulates RUNX1-mediated transcription	1	4	0.000263626	0.0364936	0.0729873	2	2	0.000140885
R-HSA-8854521	Interaction between PHLDA1 and AURKA	1	4	0.000263626	0.0364936	0.0729873	2	2	0.000140885
R-HSA-9665247	Resistance of ERBB2 KD mutants to osimertinib	1	4	0.000263626	0.0364936	0.0729873	1	1	7.04424e-05
R-HSA-9665246	Resistance of ERBB2 KD mutants to neratinib	1	4	0.000263626	0.0364936	0.0729873	1	1	7.04424e-05
R-HSA-9665233	Resistance of ERBB2 KD mutants to trastuzumab	1	4	0.000263626	0.0364936	0.0729873	1	1	7.04424e-05
R-HSA-9665249	Resistance of ERBB2 KD mutants to afatinib	1	4	0.000263626	0.0364936	0.0729873	1	1	7.04424e-05
R-HSA-9665250	Resistance of ERBB2 KD mutants to AEE788	1	4	0.000263626	0.0364936	0.0729873	1	1	7.04424e-05
R-HSA-9665244	Resistance of ERBB2 KD mutants to sapitinib	1	4	0.000263626	0.0364936	0.0729873	1	1	7.04424e-05
R-HSA-9665251	Resistance of ERBB2 KD mutants to lapatinib	1	4	0.000263626	0.0364936	0.0729873	1	1	7.04424e-05
R-HSA-9665245	Resistance of ERBB2 KD mutants to tesevatinib	1	4	0.000263626	0.0364936	0.0729873	1	1	7.04424e-05
R-HSA-9665737	Drug resistance in ERBB2 TMD/JMD mutants	1	4	0.000263626	0.0364936	0.0729873	1	1	7.04424e-05
R-HSA-9818749	Regulation of NFE2L2 gene expression	1	4	0.000263626	0.0364936	0.0729873	2	3	0.000211327
R-HSA-448424	Interleukin-17 signaling	3	78	0.00514071	0.0368147	0.0736293	11	35	0.00246548
R-HSA-73863	RNA Polymerase I Transcription Termination	2	33	0.00217492	0.038258	0.0765159	3	4	0.00028177
R-HSA-9758941	Gastrulation	3	80	0.00527252	0.0391999	0.0783998	4	50	0.00352212
R-HSA-167158	Formation of the HIV-1 Early Elongation Complex	2	34	0.00224082	0.0403705	0.0807411	5	5	0.000352212
R-HSA-113418	Formation of the Early Elongation Complex	2	34	0.00224082	0.0403705	0.0807411	3	3	0.000211327
R-HSA-5654732	Negative regulation of FGFR3 signaling	2	34	0.00224082	0.0403705	0.0807411	7	14	0.000986193
R-HSA-622312	Inflammasomes	2	34	0.00224082	0.0403705	0.0807411	5	28	0.00197239
R-HSA-9694635	Translation of Structural Proteins	3	81	0.00533843	0.0404214	0.0808428	5	46	0.00324035
R-HSA-168898	Toll-like Receptor Cascades	5	202	0.0133131	0.0411242	0.0822484	32	198	0.0139476
R-HSA-9609646	HCMV Infection	6	270	0.0177948	0.041126	0.0822521	6	31	0.00218371
R-HSA-9709570	Impaired BRCA2 binding to RAD51	2	35	0.00230673	0.0425263	0.0850526	1	1	7.04424e-05
R-HSA-72086	mRNA Capping	2	35	0.00230673	0.0425263	0.0850526	10	11	0.000774866
R-HSA-5654733	Negative regulation of FGFR4 signaling	2	35	0.00230673	0.0425263	0.0850526	7	14	0.000986193
R-HSA-9664323	FCGR3A-mediated IL10 synthesis	4	141	0.00929282	0.043331	0.086662	10	20	0.00140885
R-HSA-114452	Activation of BH3-only proteins	2	36	0.00237264	0.0447243	0.0894485	8	19	0.00133841
R-HSA-9706574	RHOBTB GTPase Cycle	2	36	0.00237264	0.0447243	0.0894485	1	4	0.00028177
R-HSA-70326	Glucose metabolism	4	143	0.00942464	0.0452114	0.0904228	2	50	0.00352212
R-HSA-844455	The NLRP1 inflammasome	1	5	0.000329533	0.0454085	0.0904835	1	4	0.00028177
R-HSA-5693568	Resolution of D-loop Structures through Holliday Junction Intermediates	2	37	0.00243854	0.0469635	0.0904835	6	9	0.000633981
R-HSA-1474151	Tetrahydrobiopterin (BH4) synthesis, recycling, salvage and regulation	2	37	0.00243854	0.0469635	0.0904835	2	16	0.00112708
R-HSA-1538133	G0 and Early G1	2	38	0.00250445	0.049243	0.0904835	24	27	0.00190194
R-HSA-5693537	Resolution of D-Loop Structures	2	38	0.00250445	0.049243	0.0904835	7	10	0.000704424
R-HSA-5668599	RHO GTPases Activate NADPH Oxidases	2	38	0.00250445	0.049243	0.0904835	2	14	0.000986193
R-HSA-5654738	Signaling by FGFR2	3	88	0.00579978	0.049503	0.0904835	11	46	0.00324035
R-HSA-9619665	EGR2 and SOX10-mediated initiation of Schwann cell myelination	2	39	0.00257036	0.0515619	0.0904835	19	26	0.0018315
R-HSA-6804758	Regulation of TP53 Activity through Acetylation	2	39	0.00257036	0.0515619	0.0904835	8	14	0.000986193
R-HSA-5654726	Negative regulation of FGFR1 signaling	2	39	0.00257036	0.0515619	0.0904835	7	15	0.00105664
R-HSA-1280218	Adaptive Immune System	14	933	0.0614908	0.0525939	0.0904835	48	265	0.0186672
R-HSA-195253	Degradation of beta-catenin by the destruction complex	3	91	0.0059975	0.0536746	0.0904835	5	23	0.00162017
R-HSA-1168372	Downstream signaling events of B Cell Receptor (BCR)	3	91	0.0059975	0.0536746	0.0904835	3	15	0.00105664
R-HSA-163359	Glucagon signaling in metabolic regulation	2	40	0.00263626	0.0539194	0.0904835	1	6	0.000422654
R-HSA-8952158	RUNX3 regulates BCL2L11 (BIM) transcription	1	6	0.000395439	0.0542414	0.0904835	2	2	0.000140885
R-HSA-69200	Phosphorylation of proteins involved in G1/S transition by active Cyclin E:Cdk2 complexes	1	6	0.000395439	0.0542414	0.0904835	1	1	7.04424e-05
R-HSA-8866911	TFAP2 (AP-2) family regulates transcription of cell cycle factors	1	6	0.000395439	0.0542414	0.0904835	3	4	0.00028177
R-HSA-69560	Transcriptional activation of p53 responsive genes	1	6	0.000395439	0.0542414	0.0904835	3	5	0.000352212
R-HSA-69895	Transcriptional activation of cell cycle inhibitor p21	1	6	0.000395439	0.0542414	0.0904835	3	5	0.000352212
R-HSA-9692913	SARS-CoV-1-mediated effects on programmed cell death	1	6	0.000395439	0.0542414	0.0904835	2	5	0.000352212
R-HSA-9706374	FLT3 signaling through SRC family kinases	1	6	0.000395439	0.0542414	0.0904835	1	4	0.00028177
R-HSA-5696399	Global Genome Nucleotide Excision Repair (GG-NER)	3	92	0.0060634	0.0551017	0.0904835	14	20	0.00140885
R-HSA-2565942	Regulation of PLK1 Activity at G2/M Transition	3	92	0.0060634	0.0551017	0.0904835	4	12	0.000845309
R-HSA-5654727	Negative regulation of FGFR2 signaling	2	41	0.00270217	0.0563143	0.0904835	7	14	0.000986193
R-HSA-5693616	Presynaptic phase of homologous DNA pairing and strand exchange	2	42	0.00276807	0.058746	0.0904835	2	7	0.000493097
R-HSA-187687	Signalling to ERKs	2	42	0.00276807	0.058746	0.0904835	6	32	0.00225416
R-HSA-9772755	Formation of WDR5-containing histone-modifying complexes	2	42	0.00276807	0.058746	0.0904835	3	30	0.00211327
R-HSA-2029482	Regulation of actin dynamics for phagocytic cup formation	4	158	0.0104132	0.0607472	0.0904835	8	24	0.00169062
R-HSA-438064	Post NMDA receptor activation events	3	96	0.00632703	0.0609896	0.0904835	5	39	0.00274725
R-HSA-8939247	RUNX1 regulates transcription of genes involved in interleukin signaling	1	7	0.000461346	0.0629932	0.0904835	5	5	0.000352212
R-HSA-8939245	RUNX1 regulates transcription of genes involved in BCR signaling	1	7	0.000461346	0.0629932	0.0904835	4	4	0.00028177
R-HSA-203754	NOSIP mediated eNOS trafficking	1	7	0.000461346	0.0629932	0.0904835	2	2	0.000140885
R-HSA-9706377	FLT3 signaling by CBL mutants	1	7	0.000461346	0.0629932	0.0904835	1	1	7.04424e-05
R-HSA-9022535	Loss of phosphorylation of MECP2 at T308	1	7	0.000461346	0.0629932	0.0904835	1	1	7.04424e-05
R-HSA-8941284	RUNX2 regulates chondrocyte maturation	1	7	0.000461346	0.0629932	0.0904835	2	4	0.00028177
R-HSA-180910	Vpr-mediated nuclear import of PICs	2	44	0.00289989	0.063716	0.0904835	2	2	0.000140885
R-HSA-6802948	Signaling by high-kinase activity BRAF mutants	2	44	0.00289989	0.063716	0.0904835	4	6	0.000422654
R-HSA-9694548	Maturation of spike protein	2	44	0.00289989	0.063716	0.0904835	2	12	0.000845309
R-HSA-5689896	Ovarian tumor domain proteases	2	44	0.00289989	0.063716	0.0904835	2	14	0.000986193
R-HSA-9772573	Late SARS-CoV-2 Infection Events	3	98	0.00645884	0.0640397	0.0904835	5	69	0.00486052
R-HSA-8986944	Transcriptional Regulation by MECP2	3	100	0.00659065	0.0671592	0.0904835	4	77	0.00542406
R-HSA-167200	Formation of HIV-1 elongation complex containing HIV-1 Tat	2	46	0.0030317	0.0688225	0.0904835	4	5	0.000352212
R-HSA-6806003	Regulation of TP53 Expression and Degradation	2	46	0.0030317	0.0688225	0.0904835	16	35	0.00246548
R-HSA-9035034	RHOF GTPase cycle	2	46	0.0030317	0.0688225	0.0904835	1	3	0.000211327
R-HSA-376176	Signaling by ROBO receptors	5	235	0.015488	0.0692421	0.0904835	6	60	0.00422654
R-HSA-167152	Formation of HIV elongation complex in the absence of HIV Tat	2	47	0.00309761	0.0714249	0.0904835	2	2	0.000140885
R-HSA-167169	HIV Transcription Elongation	2	47	0.00309761	0.0714249	0.0904835	14	15	0.00105664
R-HSA-167246	Tat-mediated elongation of the HIV-1 transcript	2	47	0.00309761	0.0714249	0.0904835	7	8	0.000563539
R-HSA-73779	RNA Polymerase II Transcription Pre-Initiation And Promoter Opening	2	47	0.00309761	0.0714249	0.0904835	3	5	0.000352212
R-HSA-176033	Interactions of Vpr with host cellular proteins	2	47	0.00309761	0.0714249	0.0904835	2	4	0.00028177
R-HSA-109582	Hemostasis	12	803	0.052923	0.0715367	0.0904835	30	338	0.0238095
R-HSA-8935964	RUNX1 regulates expression of components of tight junctions	1	8	0.000527252	0.0716646	0.0904835	6	6	0.000422654
R-HSA-176417	Phosphorylation of Emi1	1	8	0.000527252	0.0716646	0.0904835	2	2	0.000140885
R-HSA-9652817	Signaling by MAPK mutants	1	8	0.000527252	0.0716646	0.0904835	1	1	7.04424e-05
R-HSA-8937144	Aryl hydrocarbon receptor signalling	1	8	0.000527252	0.0716646	0.0904835	3	5	0.000352212
R-HSA-6791465	Pentose phosphate pathway disease	1	8	0.000527252	0.0716646	0.0904835	2	4	0.00028177
R-HSA-9758919	Epithelial-Mesenchymal Transition (EMT) during gastrulation	1	8	0.000527252	0.0716646	0.0904835	1	5	0.000352212
R-HSA-8941855	RUNX3 regulates CDKN1A transcription	1	8	0.000527252	0.0716646	0.0904835	1	6	0.000422654
R-HSA-9679191	Potential therapeutics for SARS	4	168	0.0110723	0.0724876	0.0904835	3	36	0.00253593
R-HSA-5674135	MAP2K and MAPK activation	2	49	0.00322942	0.0767237	0.0904835	12	12	0.000845309
R-HSA-167162	RNA Polymerase II HIV Promoter Escape	2	49	0.00322942	0.0767237	0.0904835	9	9	0.000633981
R-HSA-167161	HIV Transcription Initiation	2	49	0.00322942	0.0767237	0.0904835	4	4	0.00028177
R-HSA-75953	RNA Polymerase II Transcription Initiation	2	49	0.00322942	0.0767237	0.0904835	3	3	0.000211327
R-HSA-9656223	Signaling by RAF1 mutants	2	49	0.00322942	0.0767237	0.0904835	5	7	0.000493097
R-HSA-9615017	FOXO-mediated transcription of oxidative stress, metabolic and neuronal genes	2	49	0.00322942	0.0767237	0.0904835	18	34	0.00239504
R-HSA-5675221	Negative regulation of MAPK pathway	2	49	0.00322942	0.0767237	0.0904835	7	17	0.00119752
R-HSA-190236	Signaling by FGFR	3	107	0.007052	0.0786091	0.0904835	20	142	0.0100028
R-HSA-381676	Glucagon-like Peptide-1 (GLP1) regulates insulin secretion	2	50	0.00329533	0.0794186	0.0904835	3	12	0.000845309
R-HSA-2173789	TGF-beta receptor signaling activates SMADs	2	50	0.00329533	0.0794186	0.0904835	5	44	0.00309946
R-HSA-8939256	RUNX1 regulates transcription of genes involved in WNT signaling	1	9	0.000593159	0.0802563	0.0904835	4	4	0.00028177
R-HSA-434313	Intracellular metabolism of fatty acids regulates insulin secretion	1	9	0.000593159	0.0802563	0.0904835	1	2	0.000140885
R-HSA-111995	phospho-PLA2 pathway	1	9	0.000593159	0.0802563	0.0904835	1	3	0.000211327
R-HSA-199920	CREB phosphorylation	1	9	0.000593159	0.0802563	0.0904835	1	4	0.00028177
R-HSA-162587	HIV Life Cycle	4	175	0.0115336	0.0813454	0.0904835	56	117	0.00824176
R-HSA-73776	RNA Polymerase II Promoter Escape	2	51	0.00336123	0.0821428	0.0904835	7	7	0.000493097
R-HSA-5654743	Signaling by FGFR4	2	51	0.00336123	0.0821428	0.0904835	7	41	0.00288814
R-HSA-75876	Synthesis of very long-chain fatty acyl-CoAs	2	51	0.00336123	0.0821428	0.0904835	2	12	0.000845309
R-HSA-1433557	Signaling by SCF-KIT	2	51	0.00336123	0.0821428	0.0904835	3	39	0.00274725
R-HSA-9759194	Nuclear events mediated by NFE2L2	3	110	0.00724972	0.083761	0.0904835	4	48	0.00338123
R-HSA-76042	RNA Polymerase II Transcription Initiation And Promoter Clearance	2	53	0.00349305	0.087676	0.0904835	11	11	0.000774866
R-HSA-9660821	ADORA2B mediated anti-inflammatory cytokines production	2	53	0.00349305	0.087676	0.0904835	4	12	0.000845309
R-HSA-6783310	Fanconi Anemia Pathway	2	53	0.00349305	0.087676	0.0904835	4	15	0.00105664
R-HSA-432040	Vasopressin regulates renal water homeostasis via Aquaporins	2	53	0.00349305	0.087676	0.0904835	3	15	0.00105664
R-HSA-5654741	Signaling by FGFR3	2	53	0.00349305	0.087676	0.0904835	7	43	0.00302902
R-HSA-447041	CHL1 interactions	1	10	0.000659065	0.088769	0.0904835	5	5	0.000352212
R-HSA-8949275	RUNX3 Regulates Immune Response and Cell Migration	1	10	0.000659065	0.088769	0.0904835	5	5	0.000352212
R-HSA-8948747	Regulation of PTEN localization	1	10	0.000659065	0.088769	0.0904835	4	4	0.00028177
R-HSA-114516	Disinhibition of SNARE formation	1	10	0.000659065	0.088769	0.0904835	2	2	0.000140885
R-HSA-8931987	RUNX1 regulates estrogen receptor mediated transcription	1	10	0.000659065	0.088769	0.0904835	7	8	0.000563539
R-HSA-1912399	Pre-NOTCH Processing in the Endoplasmic Reticulum	1	10	0.000659065	0.088769	0.0904835	1	2	0.000140885
R-HSA-163754	Insulin effects increased synthesis of Xylulose-5-Phosphate	1	10	0.000659065	0.088769	0.0904835	1	3	0.000211327
R-HSA-442755	Activation of NMDA receptors and postsynaptic events	3	113	0.00744744	0.0890544	0.0904835	5	71	0.00500141
R-HSA-9649948	Signaling downstream of RAS mutants	2	54	0.00355895	0.0904835	0.0904835	5	7	0.000493097
R-HSA-6802946	Signaling by moderate kinase activity BRAF mutants	2	54	0.00355895	0.0904835	0.0904835	5	7	0.000493097
R-HSA-6802955	Paradoxical activation of RAF signaling by kinase inactive BRAF	2	54	0.00355895	0.0904835	0.0904835	5	7	0.000493097
R-HSA-6802949	Signaling by RAS mutants	2	54	0.00355895	0.0904835	0.0904835	5	9	0.000633981
R-HSA-349425	Autodegradation of the E3 ubiquitin ligase COP1	2	54	0.00355895	0.0904835	0.0904835	2	5	0.000352212
R-HSA-174113	SCF-beta-TrCP mediated degradation of Emi1	2	55	0.00362486	0.0933173	0.0933173	3	3	0.000211327
R-HSA-8854050	FBXL7 down-regulates AURKA during mitotic entry and in early mitosis	2	55	0.00362486	0.0933173	0.0933173	4	6	0.000422654
R-HSA-162906	HIV Infection	5	260	0.0171357	0.0961613	0.0961613	61	160	0.0112708
R-HSA-6781823	Formation of TC-NER Pre-Incision Complex	2	56	0.00369077	0.0961767	0.0961767	7	7	0.000493097
R-HSA-450408	AUF1 (hnRNP D0) binds and destabilizes mRNA	2	56	0.00369077	0.0961767	0.0961767	3	4	0.00028177
R-HSA-9634597	GPER1 signaling	2	56	0.00369077	0.0961767	0.0961767	3	10	0.000704424
R-HSA-8939242	RUNX1 regulates transcription of genes involved in differentiation of keratinocytes	1	11	0.000724972	0.0972035	0.0972035	6	8	0.000563539
R-HSA-8849469	PTK6 Regulates RTKs and Their Effectors AKT1 and DOK1	1	11	0.000724972	0.0972035	0.0972035	2	8	0.000563539
R-HSA-163680	AMPK inhibits chREBP transcriptional activation activity	1	11	0.000724972	0.0972035	0.0972035	1	4	0.00028177
R-HSA-444257	RSK activation	1	11	0.000724972	0.0972035	0.0972035	1	4	0.00028177
R-HSA-351906	Apoptotic cleavage of cell adhesion proteins	1	11	0.000724972	0.0972035	0.0972035	1	10	0.000704424
R-HSA-8941858	Regulation of RUNX3 expression and activity	2	57	0.00375667	0.099061	0.099061	2	9	0.000633981
R-HSA-9013405	RHOD GTPase cycle	2	57	0.00375667	0.099061	0.099061	1	9	0.000633981
R-HSA-418594	G alpha (i) signalling events	7	426	0.0280762	0.103441	0.103441	13	74	0.00521274
R-HSA-69541	Stabilization of p53	2	59	0.00388849	0.104901	0.104901	7	15	0.00105664
R-HSA-9768777	Regulation of NPAS4 gene transcription	1	12	0.000790879	0.10556	0.10556	2	9	0.000633981
R-HSA-9634635	Estrogen-stimulated signaling through PRKCZ	1	12	0.000790879	0.10556	0.10556	1	6	0.000422654
R-HSA-9664433	Leishmania parasite growth and survival	4	193	0.01272	0.106428	0.106428	10	40	0.0028177
R-HSA-9662851	Anti-inflammatory response favouring Leishmania parasite infection	4	193	0.01272	0.106428	0.106428	10	40	0.0028177
R-HSA-112382	Formation of RNA Pol II elongation complex	2	60	0.00395439	0.107856	0.107856	2	2	0.000140885
R-HSA-9634815	Transcriptional Regulation by NPAS4	2	60	0.00395439	0.107856	0.107856	4	47	0.00331079
R-HSA-9678108	SARS-CoV-1 Infection	4	194	0.0127859	0.107915	0.107915	5	159	0.0112003
R-HSA-597592	Post-translational protein modification	20	1607	0.105912	0.108598	0.108598	44	538	0.037898
R-HSA-5610787	Hedgehog 'off' state	3	124	0.00817241	0.109607	0.109607	8	32	0.00225416
R-HSA-2871796	FCERI mediated MAPK activation	3	124	0.00817241	0.109607	0.109607	5	20	0.00140885
R-HSA-2219528	PI3K/AKT Signaling in Cancer	3	124	0.00817241	0.109607	0.109607	2	21	0.00147929
R-HSA-75955	RNA Polymerase II Transcription Elongation	2	61	0.0040203	0.110833	0.110833	8	8	0.000563539
R-HSA-9711123	Cellular response to chemical stress	5	274	0.0180584	0.113257	0.113257	17	134	0.00943928
R-HSA-187577	SCF(Skp2)-mediated degradation of p27/p21	2	62	0.00408621	0.113832	0.113832	4	7	0.000493097
R-HSA-5654736	Signaling by FGFR1	2	62	0.00408621	0.113832	0.113832	7	48	0.00338123
R-HSA-1236973	Cross-presentation of particulate exogenous antigens (phagosomes)	1	13	0.000856785	0.113841	0.113841	2	3	0.000211327
R-HSA-2179392	EGFR Transactivation by Gastrin	1	13	0.000856785	0.113841	0.113841	2	6	0.000422654
R-HSA-428359	Insulin-like Growth Factor-2 mRNA Binding Proteins (IGF2BPs/IMPs/VICKZs) bind RNA	1	13	0.000856785	0.113841	0.113841	1	3	0.000211327
R-HSA-9664873	Pexophagy	1	13	0.000856785	0.113841	0.113841	4	13	0.000915751
R-HSA-74749	Signal attenuation	1	13	0.000856785	0.113841	0.113841	2	7	0.000493097
R-HSA-9627069	Regulation of the apoptosome activity	1	13	0.000856785	0.113841	0.113841	1	6	0.000422654
R-HSA-111458	Formation of apoptosome	1	13	0.000856785	0.113841	0.113841	1	10	0.000704424
R-HSA-9013406	RHOQ GTPase cycle	2	63	0.00415211	0.116851	0.116851	2	5	0.000352212
R-HSA-174084	Autodegradation of Cdh1 by Cdh1:APC/C	2	64	0.00421802	0.11989	0.11989	2	2	0.000140885
R-HSA-5578775	Ion homeostasis	2	64	0.00421802	0.11989	0.11989	4	17	0.00119752
R-HSA-373760	L1CAM interactions	3	130	0.00856785	0.121521	0.121521	7	54	0.00380389
R-HSA-8941332	RUNX2 regulates genes involved in cell migration	1	14	0.000922692	0.122045	0.122045	7	7	0.000493097
R-HSA-8876493	InlA-mediated entry of Listeria monocytogenes into host cells	1	14	0.000922692	0.122045	0.122045	5	5	0.000352212
R-HSA-192905	vRNP Assembly	1	14	0.000922692	0.122045	0.122045	1	2	0.000140885
R-HSA-9635465	Suppression of apoptosis	1	14	0.000922692	0.122045	0.122045	1	7	0.000493097
R-HSA-9020558	Interleukin-2 signaling	1	14	0.000922692	0.122045	0.122045	2	19	0.00133841
R-HSA-69239	Synthesis of DNA	3	132	0.00869966	0.125595	0.125595	6	27	0.00190194
R-HSA-202670	ERKs are inactivated	1	15	0.000988598	0.130173	0.130173	2	2	0.000140885
R-HSA-5693548	Sensing of DNA Double Strand Breaks	1	15	0.000988598	0.130173	0.130173	6	9	0.000633981
R-HSA-168330	Viral RNP Complexes in the Host Cell Nucleus	1	15	0.000988598	0.130173	0.130173	1	3	0.000211327
R-HSA-3772470	Negative regulation of TCF-dependent signaling by WNT ligand antagonists	1	15	0.000988598	0.130173	0.130173	1	5	0.000352212
R-HSA-9683673	Maturation of protein 3a	1	15	0.000988598	0.130173	0.130173	1	7	0.000493097
R-HSA-9694719	Maturation of protein 3a	1	15	0.000988598	0.130173	0.130173	1	7	0.000493097
R-HSA-9818028	NFE2L2 regulates pentose phosphate pathway genes	1	15	0.000988598	0.130173	0.130173	1	8	0.000563539
R-HSA-111461	Cytochrome c-mediated apoptotic response	1	15	0.000988598	0.130173	0.130173	1	12	0.000845309
R-HSA-174154	APC/C:Cdc20 mediated degradation of Securin	2	68	0.00448165	0.132238	0.132238	3	3	0.000211327
R-HSA-1227986	Signaling by ERBB2	2	68	0.00448165	0.132238	0.132238	8	46	0.00324035
R-HSA-8978934	Metabolism of cofactors	2	68	0.00448165	0.132238	0.132238	2	28	0.00197239
R-HSA-445717	Aquaporin-mediated transport	2	69	0.00454755	0.13537	0.13537	3	25	0.00176106
R-HSA-8951936	RUNX3 regulates p14-ARF	1	16	0.0010545	0.138227	0.138227	8	8	0.000563539
R-HSA-3000484	Scavenging by Class F Receptors	1	16	0.0010545	0.138227	0.138227	2	2	0.000140885
R-HSA-8941856	RUNX3 regulates NOTCH signaling	1	16	0.0010545	0.138227	0.138227	5	7	0.000493097
R-HSA-9634285	Constitutive Signaling by Overexpressed ERBB2	1	16	0.0010545	0.138227	0.138227	4	8	0.000563539
R-HSA-9005891	Loss of function of MECP2 in Rett syndrome	1	16	0.0010545	0.138227	0.138227	1	5	0.000352212
R-HSA-9005895	Pervasive developmental disorders	1	16	0.0010545	0.138227	0.138227	1	5	0.000352212
R-HSA-9697154	Disorders of Nervous System Development	1	16	0.0010545	0.138227	0.138227	1	5	0.000352212
R-HSA-9675151	Disorders of Developmental Biology	1	16	0.0010545	0.138227	0.138227	1	5	0.000352212
R-HSA-69580	p53-Dependent G1/S DNA damage checkpoint	2	70	0.00461346	0.138518	0.138518	10	22	0.00154973
R-HSA-69563	p53-Dependent G1 DNA Damage Response	2	70	0.00461346	0.138518	0.138518	10	22	0.00154973
R-HSA-375165	NCAM signaling for neurite out-growth	2	70	0.00461346	0.138518	0.138518	8	23	0.00162017
R-HSA-380284	Loss of proteins required for interphase microtubule organization from the centrosome	2	71	0.00467936	0.141682	0.141682	3	3	0.000211327
R-HSA-380259	Loss of Nlp from mitotic centrosomes	2	71	0.00467936	0.141682	0.141682	2	2	0.000140885
R-HSA-373755	Semaphorin interactions	2	71	0.00467936	0.141682	0.141682	2	41	0.00288814
R-HSA-69615	G1/S DNA Damage Checkpoints	2	72	0.00474527	0.144861	0.144861	11	26	0.0018315
R-HSA-168643	Nucleotide-binding domain, leucine rich repeat containing receptor (NLR) signaling pathways	2	72	0.00474527	0.144861	0.144861	5	46	0.00324035
R-HSA-8877330	RUNX1 and FOXP3 control the development of regulatory T lymphocytes (Tregs)	1	17	0.00112041	0.146207	0.146207	20	20	0.00140885
R-HSA-5685939	HDR through MMEJ (alt-NHEJ)	1	17	0.00112041	0.146207	0.146207	8	8	0.000563539
R-HSA-6804759	Regulation of TP53 Activity through Association with Co-factors	1	17	0.00112041	0.146207	0.146207	9	11	0.000774866
R-HSA-6811555	PI5P Regulates TP53 Acetylation	1	17	0.00112041	0.146207	0.146207	2	8	0.000563539
R-HSA-162658	Golgi Cisternae Pericentriolar Stack Reorganization	1	17	0.00112041	0.146207	0.146207	1	6	0.000422654
R-HSA-1502540	Signaling by Activin	1	17	0.00112041	0.146207	0.146207	1	10	0.000704424
R-HSA-1059683	Interleukin-6 signaling	1	17	0.00112041	0.146207	0.146207	1	20	0.00140885
R-HSA-9682706	Replication of the SARS-CoV-1 genome	1	17	0.00112041	0.146207	0.146207	1	21	0.00147929
R-HSA-6802952	Signaling by BRAF and RAF1 fusions	2	73	0.00481118	0.148056	0.148056	5	5	0.000352212
R-HSA-8948751	Regulation of PTEN stability and activity	2	74	0.00487708	0.151265	0.151265	12	13	0.000915751
R-HSA-6803211	TP53 Regulates Transcription of Death Receptors and Ligands	1	18	0.00118632	0.154114	0.154114	6	7	0.000493097
R-HSA-69166	Removal of the Flap Intermediate	1	18	0.00118632	0.154114	0.154114	3	4	0.00028177
R-HSA-2032785	YAP1- and WWTR1 (TAZ)-stimulated gene expression	1	18	0.00118632	0.154114	0.154114	2	9	0.000633981
R-HSA-5578768	Physiological factors	1	18	0.00118632	0.154114	0.154114	1	6	0.000422654
R-HSA-9679514	SARS-CoV-1 Genome Replication and Transcription	1	18	0.00118632	0.154114	0.154114	1	26	0.0018315
R-HSA-69017	CDK-mediated phosphorylation and removal of Cdc6	2	75	0.00494299	0.154488	0.154488	2	4	0.00028177
R-HSA-5576891	Cardiac conduction	3	147	0.00968826	0.157619	0.157619	5	33	0.0023246
R-HSA-167172	Transcription of the HIV genome	2	76	0.0050089	0.157724	0.157724	46	47	0.00331079
R-HSA-176409	APC/C:Cdc20 mediated degradation of mitotic proteins	2	76	0.0050089	0.157724	0.157724	4	13	0.000915751
R-HSA-5218859	Regulated Necrosis	2	76	0.0050089	0.157724	0.157724	4	52	0.003663
R-HSA-176814	Activation of APC/C and APC/C:Cdc20 mediated degradation of mitotic proteins	2	77	0.0050748	0.160972	0.160972	4	15	0.00105664
R-HSA-73780	RNA Polymerase III Chain Elongation	1	19	0.00125222	0.161947	0.161947	3	3	0.000211327
R-HSA-110312	Translesion synthesis by REV1	1	19	0.00125222	0.161947	0.161947	4	5	0.000352212
R-HSA-8875360	InlB-mediated entry of Listeria monocytogenes into host cell	1	19	0.00125222	0.161947	0.161947	5	8	0.000563539
R-HSA-69183	Processive synthesis on the lagging strand	1	19	0.00125222	0.161947	0.161947	3	7	0.000493097
R-HSA-9755779	SARS-CoV-2 targets host intracellular signalling and regulatory pathways	1	19	0.00125222	0.161947	0.161947	1	5	0.000352212
R-HSA-975577	N-Glycan antennae elongation	1	19	0.00125222	0.161947	0.161947	1	6	0.000422654
R-HSA-9735871	SARS-CoV-1 targets host intracellular signalling and regulatory pathways	1	19	0.00125222	0.161947	0.161947	1	7	0.000493097
R-HSA-162909	Host Interactions of HIV factors	3	151	0.00995189	0.166553	0.166553	5	54	0.00380389
R-HSA-1362300	Transcription of E2F targets under negative control by p107 (RBL1) and p130 (RBL2) in complex with HDAC1	1	20	0.00131813	0.169709	0.169709	8	8	0.000563539
R-HSA-5656121	Translesion synthesis by POLI	1	20	0.00131813	0.169709	0.169709	3	3	0.000211327
R-HSA-6803207	TP53 Regulates Transcription of Caspase Activators and Caspases	1	20	0.00131813	0.169709	0.169709	12	17	0.00119752
R-HSA-6804116	TP53 Regulates Transcription of Genes Involved in G1 Cell Cycle Arrest	1	20	0.00131813	0.169709	0.169709	8	17	0.00119752
R-HSA-399997	Acetylcholine regulates insulin secretion	1	20	0.00131813	0.169709	0.169709	2	7	0.000493097
R-HSA-9706369	Negative regulation of FLT3	1	20	0.00131813	0.169709	0.169709	3	12	0.000845309
R-HSA-210744	Regulation of gene expression in late stage (branching morphogenesis) pancreatic bud precursor cells	1	20	0.00131813	0.169709	0.169709	1	4	0.00028177
R-HSA-5099900	WNT5A-dependent internalization of FZD4	1	20	0.00131813	0.169709	0.169709	1	5	0.000352212
R-HSA-9758274	Regulation of NF-kappa B signaling	1	20	0.00131813	0.169709	0.169709	2	11	0.000774866
R-HSA-9673324	WNT5:FZD7-mediated leishmania damping	1	20	0.00131813	0.169709	0.169709	1	9	0.000633981
R-HSA-9664420	Killing mechanisms	1	20	0.00131813	0.169709	0.169709	1	9	0.000633981
R-HSA-3232118	SUMOylation of transcription factors	1	20	0.00131813	0.169709	0.169709	1	11	0.000774866
R-HSA-112314	Neurotransmitter receptors and postsynaptic signal transmission	4	232	0.0152903	0.170787	0.170787	7	110	0.00774866
R-HSA-499943	Interconversion of nucleotide di- and triphosphates	2	80	0.00527252	0.170791	0.170791	4	33	0.0023246
R-HSA-380270	Recruitment of mitotic centrosome proteins and complexes	2	81	0.00533843	0.174086	0.174086	3	3	0.000211327
R-HSA-674695	RNA Polymerase II Pre-transcription Events	2	82	0.00540434	0.177391	0.177391	11	17	0.00119752
R-HSA-1226099	Signaling by FGFR in disease	2	82	0.00540434	0.177391	0.177391	11	99	0.0069738
R-HSA-75105	Fatty acyl-CoA biosynthesis	2	82	0.00540434	0.177391	0.177391	2	25	0.00176106
R-HSA-5655862	Translesion synthesis by POLK	1	21	0.00138404	0.177399	0.177399	3	3	0.000211327
R-HSA-3000471	Scavenging by Class B Receptors	1	21	0.00138404	0.177399	0.177399	2	5	0.000352212
R-HSA-380287	Centrosome maturation	2	83	0.00547024	0.180707	0.180707	6	6	0.000422654
R-HSA-176408	Regulation of APC/C activators between G1/S and early anaphase	2	83	0.00547024	0.180707	0.180707	10	14	0.000986193
R-HSA-8939902	Regulation of RUNX2 expression and activity	2	83	0.00547024	0.180707	0.180707	10	32	0.00225416
R-HSA-5673001	RAF/MAP kinase cascade	5	322	0.0212219	0.181615	0.181615	26	75	0.00528318
R-HSA-174437	Removal of the Flap Intermediate from the C-strand	1	22	0.00144994	0.185019	0.185019	3	4	0.00028177
R-HSA-176407	Conversion from APC/C:Cdc20 to APC/C:Cdh1 in late anaphase	1	22	0.00144994	0.185019	0.185019	2	3	0.000211327
R-HSA-5358606	Mismatch repair (MMR) directed by MSH2:MSH3 (MutSbeta)	1	22	0.00144994	0.185019	0.185019	2	9	0.000633981
R-HSA-5358565	Mismatch repair (MMR) directed by MSH2:MSH6 (MutSalpha)	1	22	0.00144994	0.185019	0.185019	2	10	0.000704424
R-HSA-9768759	Regulation of NPAS4 gene expression	1	22	0.00144994	0.185019	0.185019	2	11	0.000774866
R-HSA-5210891	Uptake and function of anthrax toxins	1	22	0.00144994	0.185019	0.185019	1	20	0.00140885
R-HSA-9694686	Replication of the SARS-CoV-2 genome	1	22	0.00144994	0.185019	0.185019	1	22	0.00154973
R-HSA-9705671	SARS-CoV-2 activates/modulates innate and adaptive immune responses	3	160	0.010545	0.187175	0.187175	2	47	0.00331079
R-HSA-5651801	PCNA-Dependent Long Patch Base Excision Repair	1	23	0.00151585	0.192569	0.192569	6	6	0.000422654
R-HSA-73980	RNA Polymerase III Transcription Termination	1	23	0.00151585	0.192569	0.192569	2	2	0.000140885
R-HSA-6804760	Regulation of TP53 Activity through Methylation	1	23	0.00151585	0.192569	0.192569	8	12	0.000845309
R-HSA-416993	Trafficking of GluR2-containing AMPA receptors	1	23	0.00151585	0.192569	0.192569	2	3	0.000211327
R-HSA-1839117	Signaling by cytosolic FGFR1 fusion mutants	1	23	0.00151585	0.192569	0.192569	7	14	0.000986193
R-HSA-4419969	Depolymerization of the Nuclear Lamina	1	23	0.00151585	0.192569	0.192569	2	6	0.000422654
R-HSA-2564830	Cytosolic iron-sulfur cluster assembly	1	23	0.00151585	0.192569	0.192569	1	3	0.000211327
R-HSA-9665348	Signaling by ERBB2 ECD mutants	1	23	0.00151585	0.192569	0.192569	4	15	0.00105664
R-HSA-5358508	Mismatch Repair	1	23	0.00151585	0.192569	0.192569	3	17	0.00119752
R-HSA-111471	Apoptotic factor-mediated response	1	23	0.00151585	0.192569	0.192569	1	28	0.00197239
R-HSA-5684996	MAPK1/MAPK3 signaling	5	329	0.0216833	0.192677	0.192677	29	82	0.00577628
R-HSA-167242	Abortive elongation of HIV-1 transcript in the absence of Tat	1	24	0.00158176	0.200049	0.200049	2	2	0.000140885
R-HSA-110320	Translesion Synthesis by POLH	1	24	0.00158176	0.200049	0.200049	6	8	0.000563539
R-HSA-8851708	Signaling by FGFR2 IIIa TM	1	24	0.00158176	0.200049	0.200049	1	2	0.000140885
R-HSA-844456	The NLRP3 inflammasome	1	24	0.00158176	0.200049	0.200049	4	18	0.00126796
R-HSA-9694631	Maturation of nucleoprotein	1	24	0.00158176	0.200049	0.200049	2	14	0.000986193
R-HSA-9694682	SARS-CoV-2 Genome Replication and Transcription	1	24	0.00158176	0.200049	0.200049	1	28	0.00197239
R-HSA-9705683	SARS-CoV-2-host interactions	4	248	0.0163448	0.200416	0.200416	3	67	0.00471964
R-HSA-9663891	Selective autophagy	2	89	0.00586568	0.200781	0.200781	6	48	0.00338123
R-HSA-9612973	Autophagy	3	166	0.0109405	0.201277	0.201277	18	108	0.00760778
R-HSA-5358351	Signaling by Hedgehog	3	168	0.0110723	0.206034	0.206034	11	82	0.00577628
R-HSA-6807004	Negative regulation of MET activity	1	25	0.00164766	0.20746	0.20746	5	12	0.000845309
R-HSA-9013694	Signaling by NOTCH4	2	92	0.0060634	0.210916	0.210916	2	20	0.00140885
R-HSA-6802957	Oncogenic MAPK signaling	2	93	0.00612931	0.214306	0.214306	31	46	0.00324035
R-HSA-5602498	MyD88 deficiency (TLR2/4)	1	26	0.00171357	0.214803	0.214803	2	2	0.000140885
R-HSA-198753	ERK/MAPK targets	1	26	0.00171357	0.214803	0.214803	5	7	0.000493097
R-HSA-69186	Lagging Strand Synthesis	1	26	0.00171357	0.214803	0.214803	3	11	0.000774866
R-HSA-9013695	NOTCH4 Intracellular Domain Regulates Transcription	1	26	0.00171357	0.214803	0.214803	1	9	0.000633981
R-HSA-210991	Basigin interactions	1	26	0.00171357	0.214803	0.214803	1	10	0.000704424
R-HSA-69052	Switching of origins to a post-replicative state	2	94	0.00619522	0.217701	0.217701	3	10	0.000704424
R-HSA-381038	XBP1(S) activates chaperone genes	2	95	0.00626112	0.221101	0.221101	1	47	0.00331079
R-HSA-5696397	Gap-filling DNA repair synthesis and ligation in GG-NER	1	27	0.00177948	0.222079	0.222079	2	2	0.000140885
R-HSA-5603041	IRAK4 deficiency (TLR2/4)	1	27	0.00177948	0.222079	0.222079	2	2	0.000140885
R-HSA-9705462	Inactivation of CSF3 (G-CSF) signaling	1	27	0.00177948	0.222079	0.222079	5	9	0.000633981
R-HSA-76066	RNA Polymerase III Transcription Initiation From Type 2 Promoter	1	27	0.00177948	0.222079	0.222079	2	4	0.00028177
R-HSA-9725371	Nuclear events stimulated by ALK signaling in cancer	1	27	0.00177948	0.222079	0.222079	3	9	0.000633981
R-HSA-380320	Recruitment of NuMA to mitotic centrosomes	2	97	0.00639293	0.227914	0.227914	2	2	0.000140885
R-HSA-6803529	FGFR2 alternative splicing	1	28	0.00184538	0.229287	0.229287	4	4	0.00028177
R-HSA-6803205	TP53 regulates transcription of several additional cell death genes whose specific roles in p53-dependent apoptosis remain uncertain	1	28	0.00184538	0.229287	0.229287	14	19	0.00133841
R-HSA-6804115	TP53 regulates transcription of additional cell cycle genes whose exact role in the p53 pathway remain uncertain	1	28	0.00184538	0.229287	0.229287	10	14	0.000986193
R-HSA-76071	RNA Polymerase III Transcription Initiation From Type 3 Promoter	1	28	0.00184538	0.229287	0.229287	2	4	0.00028177
R-HSA-350054	Notch-HLH transcription pathway	1	28	0.00184538	0.229287	0.229287	1	2	0.000140885
R-HSA-76061	RNA Polymerase III Transcription Initiation From Type 1 Promoter	1	28	0.00184538	0.229287	0.229287	2	5	0.000352212
R-HSA-977068	Termination of O-glycan biosynthesis	1	28	0.00184538	0.229287	0.229287	1	4	0.00028177
R-HSA-9793380	Formation of paraxial mesoderm	1	28	0.00184538	0.229287	0.229287	2	12	0.000845309
R-HSA-400451	Free fatty acids regulate insulin secretion	1	28	0.00184538	0.229287	0.229287	1	8	0.000563539
R-HSA-5689603	UCH proteinases	2	98	0.00645884	0.231326	0.231326	3	11	0.000774866
R-HSA-5620912	Anchoring of the basal body to the plasma membrane	2	99	0.00652475	0.234742	0.234742	8	9	0.000633981
R-HSA-4086400	PCP/CE pathway	2	99	0.00652475	0.234742	0.234742	2	24	0.00169062
R-HSA-3000170	Syndecan interactions	1	29	0.00191129	0.236429	0.236429	1	15	0.00105664
R-HSA-982772	Growth hormone receptor signaling	1	29	0.00191129	0.236429	0.236429	1	28	0.00197239
R-HSA-381070	IRE1alpha activates chaperones	2	101	0.00665656	0.241582	0.241582	1	53	0.00373345
R-HSA-3108232	SUMO E3 ligases SUMOylate target proteins	3	183	0.0120609	0.242447	0.242447	3	131	0.00922795
R-HSA-110314	Recognition of DNA damage by PCNA-containing replication complex	1	30	0.0019772	0.243506	0.243506	5	6	0.000422654
R-HSA-9665686	Signaling by ERBB2 TMD/JMD mutants	1	30	0.0019772	0.243506	0.243506	4	13	0.000915751
R-HSA-5669034	TNFs bind their physiological receptors	1	30	0.0019772	0.243506	0.243506	1	13	0.000915751
R-HSA-6783589	Interleukin-6 family signaling	1	30	0.0019772	0.243506	0.243506	1	34	0.00239504
R-HSA-174824	Plasma lipoprotein assembly, remodeling, and clearance	2	102	0.00672247	0.245006	0.245006	1	86	0.00605804
R-HSA-983695	Antigen activates B Cell Receptor (BCR) leading to generation of second messengers	2	103	0.00678837	0.248431	0.248431	10	26	0.0018315
R-HSA-203927	MicroRNA (miRNA) biogenesis	1	31	0.0020431	0.250517	0.250517	1	8	0.000563539
R-HSA-5668541	TNFR2 non-canonical NF-kB pathway	2	104	0.00685428	0.251858	0.251858	4	44	0.00309946
R-HSA-168928	DDX58/IFIH1-mediated induction of interferon-alpha/beta	2	104	0.00685428	0.251858	0.251858	2	53	0.00373345
R-HSA-110373	Resolution of AP sites via the multiple-nucleotide patch replacement pathway	1	32	0.00210901	0.257464	0.257464	6	19	0.00133841
R-HSA-8934593	Regulation of RUNX1 Expression and Activity	1	32	0.00210901	0.257464	0.257464	2	19	0.00133841
R-HSA-1236974	ER-Phagosome pathway	2	106	0.00698609	0.258717	0.258717	2	10	0.000704424
R-HSA-167243	Tat-mediated HIV elongation arrest and recovery	1	33	0.00217492	0.264347	0.264347	3	3	0.000211327
R-HSA-167238	Pausing and recovery of Tat-mediated HIV elongation	1	33	0.00217492	0.264347	0.264347	2	2	0.000140885
R-HSA-6803204	TP53 Regulates Transcription of Genes Involved in Cytochrome C Release	1	33	0.00217492	0.264347	0.264347	20	25	0.00176106
R-HSA-174414	Processive synthesis on the C-strand of the telomere	1	33	0.00217492	0.264347	0.264347	3	7	0.000493097
R-HSA-4641262	Disassembly of the destruction complex and recruitment of AXIN to the membrane	1	33	0.00217492	0.264347	0.264347	1	7	0.000493097
R-HSA-8866652	Synthesis of active ubiquitin: roles of E1 and E2 enzymes	1	33	0.00217492	0.264347	0.264347	2	16	0.00112708
R-HSA-2990846	SUMOylation	3	192	0.0126541	0.264785	0.264785	3	140	0.00986193
R-HSA-167287	HIV elongation arrest and recovery	1	34	0.00224082	0.271167	0.271167	3	3	0.000211327
R-HSA-167290	Pausing and recovery of HIV elongation	1	34	0.00224082	0.271167	0.271167	2	2	0.000140885
R-HSA-5620971	Pyroptosis	1	34	0.00224082	0.271167	0.271167	2	23	0.00162017
R-HSA-5656169	Termination of translesion DNA synthesis	1	35	0.00230673	0.277924	0.277924	8	9	0.000633981
R-HSA-9674555	Signaling by CSF3 (G-CSF)	1	35	0.00230673	0.277924	0.277924	11	21	0.00147929
R-HSA-9664565	Signaling by ERBB2 KD Mutants	1	35	0.00230673	0.277924	0.277924	4	17	0.00119752
R-HSA-392154	Nitric oxide stimulates guanylate cyclase	1	35	0.00230673	0.277924	0.277924	1	7	0.000493097
R-HSA-418990	Adherens junctions interactions	1	35	0.00230673	0.277924	0.277924	2	16	0.00112708
R-HSA-202424	Downstream TCR signaling	2	112	0.00738153	0.279299	0.279299	2	24	0.00169062
R-HSA-168255	Influenza Infection	3	198	0.0130495	0.279819	0.279819	3	59	0.0041561
R-HSA-2424491	DAP12 signaling	1	36	0.00237264	0.284618	0.284618	9	17	0.00119752
R-HSA-76046	RNA Polymerase III Transcription Initiation	1	36	0.00237264	0.284618	0.284618	6	13	0.000915751
R-HSA-1227990	Signaling by ERBB2 in Cancer	1	36	0.00237264	0.284618	0.284618	25	62	0.00436743
R-HSA-68962	Activation of the pre-replicative complex	1	36	0.00237264	0.284618	0.284618	3	9	0.000633981
R-HSA-456926	Thrombin signalling through proteinase activated receptors (PARs)	1	36	0.00237264	0.284618	0.284618	5	16	0.00112708
R-HSA-380972	Energy dependent regulation of mTOR by LKB1-AMPK	1	36	0.00237264	0.284618	0.284618	2	7	0.000493097
R-HSA-5626467	RHO GTPases activate IQGAPs	1	36	0.00237264	0.284618	0.284618	1	5	0.000352212
R-HSA-1250196	SHC1 events in ERBB2 signaling	1	36	0.00237264	0.284618	0.284618	1	6	0.000422654
R-HSA-8863795	Downregulation of ERBB2 signaling	1	36	0.00237264	0.284618	0.284618	2	14	0.000986193
R-HSA-5686938	Regulation of TLR by endogenous ligand	1	36	0.00237264	0.284618	0.284618	1	12	0.000845309
R-HSA-76002	Platelet activation, signaling and aggregation	4	293	0.0193106	0.290332	0.290332	21	117	0.00824176
R-HSA-182971	EGFR downregulation	1	37	0.00243854	0.291251	0.291251	21	22	0.00154973
R-HSA-399719	Trafficking of AMPA receptors	1	37	0.00243854	0.291251	0.291251	2	4	0.00028177
R-HSA-2129379	Molecules associated with elastic fibres	1	37	0.00243854	0.291251	0.291251	3	10	0.000704424
R-HSA-9013407	RHOH GTPase cycle	1	38	0.00250445	0.297823	0.297823	1	3	0.000211327
R-HSA-69190	DNA strand elongation	1	38	0.00250445	0.297823	0.297823	3	15	0.00105664
R-HSA-2173795	Downregulation of SMAD2/3:SMAD4 transcriptional activity	1	38	0.00250445	0.297823	0.297823	1	27	0.00190194
R-HSA-111465	Apoptotic cleavage of cellular proteins	1	38	0.00250445	0.297823	0.297823	1	38	0.00267681
R-HSA-9692914	SARS-CoV-1-host interactions	2	118	0.00777697	0.299845	0.299845	3	48	0.00338123
R-HSA-8939243	RUNX1 interacts with co-factors whose precise effect on RUNX1 targets is not known	1	39	0.00257036	0.304335	0.304335	5	5	0.000352212
R-HSA-176187	Activation of ATR in response to replication stress	1	39	0.00257036	0.304335	0.304335	4	9	0.000633981
R-HSA-1839124	FGFR1 mutant receptor activation	1	39	0.00257036	0.304335	0.304335	7	25	0.00176106
R-HSA-399721	Glutamate binding, activation of AMPA receptors and synaptic plasticity	1	39	0.00257036	0.304335	0.304335	2	9	0.000633981
R-HSA-9022692	Regulation of MECP2 expression and activity	1	39	0.00257036	0.304335	0.304335	2	14	0.000986193
R-HSA-442742	CREB1 phosphorylation through NMDA receptor-mediated activation of RAS signaling	1	39	0.00257036	0.304335	0.304335	1	7	0.000493097
R-HSA-5675482	Regulation of necroptotic cell death	1	39	0.00257036	0.304335	0.304335	2	21	0.00147929
R-HSA-354192	Integrin signaling	1	39	0.00257036	0.304335	0.304335	2	24	0.00169062
R-HSA-1855204	Synthesis of IP3 and IP4 in the cytosol	1	39	0.00257036	0.304335	0.304335	1	12	0.000845309
R-HSA-390471	Association of TriC/CCT with target proteins during biosynthesis	1	40	0.00263626	0.310786	0.310786	1	2	0.000140885
R-HSA-909733	Interferon alpha/beta signaling	2	123	0.0081065	0.316898	0.316898	2	25	0.00176106
R-HSA-9680350	Signaling by CSF1 (M-CSF) in myeloid cells	1	41	0.00270217	0.317178	0.317178	7	14	0.000986193
R-HSA-5663213	RHO GTPases Activate WASPs and WAVEs	1	41	0.00270217	0.317178	0.317178	1	10	0.000704424
R-HSA-5673000	RAF activation	1	41	0.00270217	0.317178	0.317178	1	12	0.000845309
R-HSA-9768919	NPAS4 regulates expression of target genes	1	41	0.00270217	0.317178	0.317178	2	36	0.00253593
R-HSA-5260271	Diseases of Immune System	1	42	0.00276807	0.323511	0.323511	4	15	0.00105664
R-HSA-5602358	Diseases associated with the TLR signaling cascade	1	42	0.00276807	0.323511	0.323511	4	15	0.00105664
R-HSA-9020702	Interleukin-1 signaling	2	125	0.00823832	0.323694	0.323694	3	59	0.0041561
R-HSA-69205	G1/S-Specific Transcription	1	43	0.00283398	0.329786	0.329786	28	28	0.00197239
R-HSA-749476	RNA Polymerase III Abortive And Retractive Initiation	1	43	0.00283398	0.329786	0.329786	13	13	0.000915751
R-HSA-74158	RNA Polymerase III Transcription	1	43	0.00283398	0.329786	0.329786	18	25	0.00176106
R-HSA-9696273	RND1 GTPase cycle	1	43	0.00283398	0.329786	0.329786	1	2	0.000140885
R-HSA-9696264	RND3 GTPase cycle	1	43	0.00283398	0.329786	0.329786	1	2	0.000140885
R-HSA-114604	GPVI-mediated activation cascade	1	43	0.00283398	0.329786	0.329786	10	25	0.00176106
R-HSA-6804757	Regulation of TP53 Degradation	1	43	0.00283398	0.329786	0.329786	11	30	0.00211327
R-HSA-1839126	FGFR2 mutant receptor activation	1	43	0.00283398	0.329786	0.329786	1	18	0.00126796
R-HSA-201556	Signaling by ALK	1	43	0.00283398	0.329786	0.329786	2	40	0.0028177
R-HSA-1236975	Antigen processing-Cross presentation	2	128	0.00843604	0.333857	0.333857	5	23	0.00162017
R-HSA-9696270	RND2 GTPase cycle	1	44	0.00289989	0.336003	0.336003	1	2	0.000140885
R-HSA-3899300	SUMOylation of transcription cofactors	1	44	0.00289989	0.336003	0.336003	1	27	0.00190194
R-HSA-2029485	Role of phospholipids in phagocytosis	2	129	0.00850194	0.337235	0.337235	6	12	0.000845309
R-HSA-1566948	Elastic fibre formation	1	45	0.00296579	0.342163	0.342163	3	17	0.00119752
R-HSA-5213460	RIPK1-mediated regulated necrosis	1	45	0.00296579	0.342163	0.342163	2	29	0.00204283
R-HSA-452723	Transcriptional regulation of pluripotent stem cells	1	45	0.00296579	0.342163	0.342163	2	35	0.00246548
R-HSA-8953750	Transcriptional Regulation by E2F6	1	46	0.0030317	0.348266	0.348266	26	33	0.0023246
R-HSA-71336	Pentose phosphate pathway	1	46	0.0030317	0.348266	0.348266	2	20	0.00140885
R-HSA-975576	N-glycan antennae elongation in the medial/trans-Golgi	1	46	0.0030317	0.348266	0.348266	1	14	0.000986193
R-HSA-9648002	RAS processing	1	46	0.0030317	0.348266	0.348266	1	21	0.00147929
R-HSA-9646399	Aggrephagy	1	47	0.00309761	0.354313	0.354313	2	15	0.00105664
R-HSA-451927	Interleukin-2 family signaling	1	47	0.00309761	0.354313	0.354313	2	59	0.0041561
R-HSA-202403	TCR signaling	2	135	0.00889738	0.357392	0.357392	2	52	0.003663
R-HSA-110313	Translesion synthesis by Y family DNA polymerases bypasses lesions on DNA template	1	48	0.00316351	0.360304	0.360304	24	28	0.00197239
R-HSA-73933	Resolution of Abasic Sites (AP sites)	1	48	0.00316351	0.360304	0.360304	6	43	0.00302902
R-HSA-73817	Purine ribonucleoside monophosphate biosynthesis	1	48	0.00316351	0.360304	0.360304	2	17	0.00119752
R-HSA-3214841	PKMTs methylate histone lysines	1	48	0.00316351	0.360304	0.360304	1	22	0.00154973
R-HSA-2132295	MHC class II antigen presentation	2	137	0.0090292	0.364064	0.364064	21	26	0.0018315
R-HSA-199418	Negative regulation of the PI3K/AKT network	2	137	0.0090292	0.364064	0.364064	3	10	0.000704424
R-HSA-397014	Muscle contraction	3	232	0.0152903	0.365768	0.365768	5	53	0.00373345
R-HSA-5655302	Signaling by FGFR1 in disease	1	49	0.00322942	0.36624	0.36624	10	35	0.00246548
R-HSA-6811438	Intra-Golgi traffic	1	49	0.00322942	0.36624	0.36624	2	10	0.000704424
R-HSA-174417	Telomere C-strand (Lagging Strand) Synthesis	1	49	0.00322942	0.36624	0.36624	3	18	0.00126796
R-HSA-9683701	Translation of Structural Proteins	1	49	0.00322942	0.36624	0.36624	1	37	0.00260637
R-HSA-211733	Regulation of activated PAK-2p34 by proteasome mediated degradation	1	50	0.00329533	0.372121	0.372121	1	2	0.000140885
R-HSA-4615885	SUMOylation of DNA replication proteins	1	50	0.00329533	0.372121	0.372121	1	8	0.000563539
R-HSA-165159	MTOR signalling	1	50	0.00329533	0.372121	0.372121	2	29	0.00204283
R-HSA-350562	Regulation of ornithine decarboxylase (ODC)	1	51	0.00336123	0.377948	0.377948	1	4	0.00028177
R-HSA-8854214	TBC/RABGAPs	1	51	0.00336123	0.377948	0.377948	1	14	0.000986193
R-HSA-9637690	Response of Mtb to phagocytosis	1	51	0.00336123	0.377948	0.377948	1	30	0.00211327
R-HSA-2172127	DAP12 interactions	1	52	0.00342714	0.383722	0.383722	9	33	0.0023246
R-HSA-8864260	Transcriptional regulation by the AP-2 (TFAP2) family of transcription factors	1	52	0.00342714	0.383722	0.383722	3	44	0.00309946
R-HSA-180534	Vpu mediated degradation of CD4	1	53	0.00349305	0.389442	0.389442	1	5	0.000352212
R-HSA-1236978	Cross-presentation of soluble exogenous antigens (endosomes)	1	53	0.00349305	0.389442	0.389442	1	6	0.000422654
R-HSA-76009	Platelet Aggregation (Plug Formation)	1	53	0.00349305	0.389442	0.389442	2	27	0.00190194
R-HSA-72165	mRNA Splicing - Minor Pathway	1	54	0.00355895	0.395109	0.395109	5	5	0.000352212
R-HSA-69601	Ubiquitin Mediated Degradation of Phosphorylated Cdc25A	1	54	0.00355895	0.395109	0.395109	1	4	0.00028177
R-HSA-69610	p53-Independent DNA Damage Response	1	54	0.00355895	0.395109	0.395109	1	4	0.00028177
R-HSA-9762114	GSK3B and BTRC:CUL1-mediated-degradation of NFE2L2	1	54	0.00355895	0.395109	0.395109	1	4	0.00028177
R-HSA-69613	p53-Independent G1/S DNA damage checkpoint	1	54	0.00355895	0.395109	0.395109	1	4	0.00028177
R-HSA-169911	Regulation of Apoptosis	1	54	0.00355895	0.395109	0.395109	1	5	0.000352212
R-HSA-75815	Ubiquitin-dependent degradation of Cyclin D	1	54	0.00355895	0.395109	0.395109	1	5	0.000352212
R-HSA-168274	Export of Viral Ribonucleoproteins from Nucleus	1	54	0.00355895	0.395109	0.395109	1	5	0.000352212
R-HSA-9664424	Cell recruitment (pro-inflammatory response)	1	54	0.00355895	0.395109	0.395109	3	23	0.00162017
R-HSA-9660826	Purinergic signaling in leishmaniasis infection	1	54	0.00355895	0.395109	0.395109	3	23	0.00162017
R-HSA-2514859	Inactivation, recovery and regulation of the phototransduction cascade	1	54	0.00355895	0.395109	0.395109	1	19	0.00133841
R-HSA-112315	Transmission across Chemical Synapses	4	344	0.0226719	0.397248	0.397248	7	167	0.0117639
R-HSA-76005	Response to elevated platelet cytosolic Ca2+	2	148	0.00975417	0.400262	0.400262	4	14	0.000986193
R-HSA-445989	TAK1-dependent IKK and NF-kappa-B activation	1	55	0.00362486	0.400724	0.400724	2	17	0.00119752
R-HSA-437239	Recycling pathway of L1	1	55	0.00362486	0.400724	0.400724	1	14	0.000986193
R-HSA-180585	Vif-mediated degradation of APOBEC3G	1	56	0.00369077	0.406288	0.406288	1	4	0.00028177
R-HSA-1632852	Macroautophagy	2	150	0.00988598	0.406744	0.406744	6	87	0.00612849
R-HSA-73893	DNA Damage Bypass	1	57	0.00375667	0.4118	0.4118	29	34	0.00239504
R-HSA-4641258	Degradation of DVL	1	57	0.00375667	0.4118	0.4118	2	7	0.000493097
R-HSA-4641257	Degradation of AXIN	1	57	0.00375667	0.4118	0.4118	2	8	0.000563539
R-HSA-9604323	Negative regulation of NOTCH4 signaling	1	57	0.00375667	0.4118	0.4118	1	6	0.000422654
R-HSA-5655253	Signaling by FGFR2 in disease	1	58	0.00382258	0.417261	0.417261	1	28	0.00197239
R-HSA-8951664	Neddylation	3	254	0.0167403	0.420703	0.420703	14	44	0.00309946
R-HSA-6799198	Complex I biogenesis	1	59	0.00388849	0.422672	0.422672	5	13	0.000915751
R-HSA-9013409	RHOJ GTPase cycle	1	59	0.00388849	0.422672	0.422672	1	3	0.000211327
R-HSA-2514856	The phototransduction cascade	1	59	0.00388849	0.422672	0.422672	1	27	0.00190194
R-HSA-381119	Unfolded Protein Response (UPR)	2	155	0.0102155	0.422799	0.422799	1	94	0.00662158
R-HSA-71387	Metabolism of carbohydrates	5	459	0.0302511	0.423649	0.423649	4	241	0.0169766
R-HSA-9012999	RHO GTPase cycle	5	460	0.030317	0.425478	0.425478	19	91	0.00641026
R-HSA-15869	Metabolism of nucleotides	3	256	0.0168721	0.425629	0.425629	6	142	0.0100028
R-HSA-4085001	Sialic acid metabolism	1	60	0.00395439	0.428033	0.428033	1	21	0.00147929
R-HSA-9664422	FCGR3A-mediated phagocytosis	2	157	0.0103473	0.42916	0.42916	8	27	0.00190194
R-HSA-9664417	Leishmania phagocytosis	2	157	0.0103473	0.42916	0.42916	8	27	0.00190194
R-HSA-9664407	Parasite infection	2	157	0.0103473	0.42916	0.42916	8	27	0.00190194
R-HSA-177929	Signaling by EGFR	1	61	0.0040203	0.433345	0.433345	21	49	0.00345168
R-HSA-5362768	Hh mutants are degraded by ERAD	1	61	0.0040203	0.433345	0.433345	1	6	0.000422654
R-HSA-5676590	NIK-->noncanonical NF-kB signaling	1	61	0.0040203	0.433345	0.433345	1	9	0.000633981
R-HSA-8956320	Nucleotide biosynthesis	1	61	0.0040203	0.433345	0.433345	2	24	0.00169062
R-HSA-3000171	Non-integrin membrane-ECM interactions	1	61	0.0040203	0.433345	0.433345	1	22	0.00154973
R-HSA-162599	Late Phase of HIV Life Cycle	2	160	0.010545	0.438631	0.438631	46	78	0.00549451
R-HSA-6811436	COPI-independent Golgi-to-ER retrograde traffic	1	63	0.00415211	0.443822	0.443822	2	7	0.000493097
R-HSA-418597	G alpha (z) signalling events	1	63	0.00415211	0.443822	0.443822	3	13	0.000915751
R-HSA-5387390	Hh mutants abrogate ligand secretion	1	64	0.00421802	0.448988	0.448988	1	7	0.000493097
R-HSA-5621480	Dectin-2 family	1	65	0.00428393	0.454106	0.454106	5	12	0.000845309
R-HSA-2980766	Nuclear Envelope Breakdown	1	65	0.00428393	0.454106	0.454106	2	13	0.000915751
R-HSA-4608870	Asymmetric localization of PCP proteins	1	66	0.00434983	0.459177	0.459177	1	7	0.000493097
R-HSA-5678895	Defective CFTR causes cystic fibrosis	1	66	0.00434983	0.459177	0.459177	1	8	0.000563539
R-HSA-5607761	Dectin-1 mediated noncanonical NF-kB signaling	1	66	0.00434983	0.459177	0.459177	1	9	0.000633981
R-HSA-9772572	Early SARS-CoV-2 Infection Events	1	66	0.00434983	0.459177	0.459177	1	74	0.00521274
R-HSA-2173782	Binding and Uptake of Ligands by Scavenger Receptors	2	168	0.0110723	0.463467	0.463467	4	33	0.0023246
R-HSA-180786	Extension of Telomeres	1	67	0.00441574	0.464202	0.464202	3	28	0.00197239
R-HSA-186712	Regulation of beta-cell development	1	67	0.00441574	0.464202	0.464202	1	26	0.0018315
R-HSA-421270	Cell-cell junction organization	1	68	0.00448165	0.46918	0.46918	2	21	0.00147929
R-HSA-168325	Viral Messenger RNA Synthesis	1	69	0.00454755	0.474112	0.474112	1	6	0.000422654
R-HSA-1660499	Synthesis of PIPs at the plasma membrane	1	69	0.00454755	0.474112	0.474112	2	33	0.0023246
R-HSA-168273	Influenza Viral RNA Transcription and Replication	2	173	0.0114018	0.478662	0.478662	2	14	0.000986193
R-HSA-5658442	Regulation of RAS by GAPs	1	71	0.00467936	0.48384	0.48384	1	5	0.000352212
R-HSA-8848021	Signaling by PTK6	1	71	0.00467936	0.48384	0.48384	2	53	0.00373345
R-HSA-9006927	Signaling by Non-Receptor Tyrosine Kinases	1	71	0.00467936	0.48384	0.48384	2	53	0.00373345
R-HSA-1169091	Activation of NF-kappaB in B cells	1	72	0.00474527	0.488637	0.488637	1	10	0.000704424
R-HSA-1234176	Oxygen-dependent proline hydroxylation of Hypoxia-inducible Factor Alpha	1	72	0.00474527	0.488637	0.488637	1	12	0.000845309
R-HSA-74751	Insulin receptor signalling cascade	1	72	0.00474527	0.488637	0.488637	2	25	0.00176106
R-HSA-5358346	Hedgehog ligand biogenesis	1	72	0.00474527	0.488637	0.488637	1	15	0.00105664
R-HSA-174184	Cdc20:Phospho-APC/C mediated degradation of Cyclin A	1	73	0.00481118	0.49339	0.49339	1	3	0.000211327
R-HSA-68949	Orc1 removal from chromatin	1	73	0.00481118	0.49339	0.49339	1	4	0.00028177
R-HSA-913709	O-linked glycosylation of mucins	1	73	0.00481118	0.49339	0.49339	1	16	0.00112708
R-HSA-8950505	Gene and protein expression by JAK-STAT signaling after Interleukin-12 stimulation	1	73	0.00481118	0.49339	0.49339	1	36	0.00253593
R-HSA-392499	Metabolism of proteins	21	2214	0.145917	0.49576	0.49576	48	812	0.0571992
R-HSA-179419	APC:Cdc20 mediated degradation of cell cycle proteins prior to satisfation of the cell cycle checkpoint	1	74	0.00487708	0.498098	0.498098	1	6	0.000422654
R-HSA-9013026	RHOB GTPase cycle	1	75	0.00494299	0.502764	0.502764	1	6	0.000422654
R-HSA-9662360	Sensory processing of sound by inner hair cells of the cochlea	1	76	0.0050089	0.507386	0.507386	1	7	0.000493097
R-HSA-446652	Interleukin-1 family signaling	2	183	0.0120609	0.508256	0.508256	3	92	0.0064807
R-HSA-9013408	RHOG GTPase cycle	1	78	0.00514071	0.516503	0.516503	1	6	0.000422654
R-HSA-1834949	Cytosolic sensors of pathogen-associated DNA	1	78	0.00514071	0.516503	0.516503	1	50	0.00352212
R-HSA-9013106	RHOC GTPase cycle	1	79	0.00520662	0.520998	0.520998	1	6	0.000422654
R-HSA-351202	Metabolism of polyamines	1	80	0.00527252	0.525452	0.525452	1	17	0.00119752
R-HSA-418555	G alpha (s) signalling events	2	190	0.0125222	0.528318	0.528318	3	28	0.00197239
R-HSA-5663084	Diseases of carbohydrate metabolism	1	81	0.00533843	0.529865	0.529865	2	44	0.00309946
R-HSA-1222556	ROS and RNS production in phagocytes	1	82	0.00540434	0.534237	0.534237	1	45	0.00316991
R-HSA-983169	Class I MHC mediated antigen processing & presentation	4	412	0.0271535	0.534679	0.534679	10	48	0.00338123
R-HSA-5633008	TP53 Regulates Transcription of Cell Death Genes	1	83	0.00547024	0.538568	0.538568	52	68	0.00479008
R-HSA-2467813	Separation of Sister Chromatids	2	195	0.0128518	0.542308	0.542308	4	8	0.000563539
R-HSA-9020591	Interleukin-12 signaling	1	84	0.00553615	0.54286	0.54286	1	56	0.00394477
R-HSA-1234174	Cellular response to hypoxia	1	86	0.00566796	0.551325	0.551325	1	20	0.00140885
R-HSA-216083	Integrin cell surface interactions	1	86	0.00566796	0.551325	0.551325	1	55	0.00387433
R-HSA-9659379	Sensory processing of sound	1	87	0.00573387	0.555499	0.555499	1	13	0.000915751
R-HSA-6806834	Signaling by MET	1	88	0.00579978	0.559634	0.559634	5	51	0.00359256
R-HSA-983168	Antigen processing: Ubiquitination & Proteasome degradation	3	315	0.0207606	0.562545	0.562545	5	9	0.000633981
R-HSA-1483249	Inositol phosphate metabolism	1	90	0.00593159	0.56779	0.56779	1	71	0.00500141
R-HSA-372790	Signaling by GPCR	8	876	0.0577341	0.571142	0.571142	20	392	0.0276134
R-HSA-9013404	RAC2 GTPase cycle	1	92	0.0060634	0.575797	0.575797	1	10	0.000704424
R-HSA-5632684	Hedgehog 'on' state	1	92	0.0060634	0.575797	0.575797	2	37	0.00260637
R-HSA-5617833	Cilium Assembly	2	210	0.0138404	0.582544	0.582544	8	50	0.00352212
R-HSA-68877	Mitotic Prometaphase	2	211	0.0139063	0.585133	0.585133	2	20	0.00140885
R-HSA-6807505	RNA polymerase II transcribes snRNA genes	1	95	0.00626112	0.587531	0.587531	8	11	0.000774866
R-HSA-446728	Cell junction organization	1	95	0.00626112	0.587531	0.587531	2	37	0.00260637
R-HSA-1474244	Extracellular matrix organization	3	328	0.0216173	0.590013	0.590013	10	319	0.0224711
R-HSA-390466	Chaperonin-mediated protein folding	1	96	0.00632703	0.59137	0.59137	1	19	0.00133841
R-HSA-447115	Interleukin-12 family signaling	1	96	0.00632703	0.59137	0.59137	1	114	0.00803043
R-HSA-5619084	ABC transporter disorders	1	99	0.00652475	0.602676	0.602676	1	23	0.00162017
R-HSA-6811442	Intra-Golgi and retrograde Golgi-to-ER traffic	2	219	0.0144335	0.60542	0.60542	4	48	0.00338123
R-HSA-948021	Transport to the Golgi and subsequent modification	2	219	0.0144335	0.60542	0.60542	3	60	0.00422654
R-HSA-9013423	RAC3 GTPase cycle	1	100	0.00659065	0.606376	0.606376	1	6	0.000422654
R-HSA-388396	GPCR downstream signalling	7	795	0.0523957	0.611573	0.611573	19	175	0.0123274
R-HSA-74752	Signaling by Insulin receptor	1	102	0.00672247	0.613672	0.613672	2	34	0.00239504
R-HSA-391251	Protein folding	1	102	0.00672247	0.613672	0.613672	1	28	0.00197239
R-HSA-2029481	FCGR activation	1	103	0.00678837	0.61727	0.61727	2	6	0.000422654
R-HSA-2730905	Role of LAT2/NTAL/LAB on calcium mobilization	1	107	0.007052	0.63133	0.63133	2	7	0.000493097
R-HSA-6807878	COPI-mediated anterograde transport	1	107	0.007052	0.63133	0.63133	2	12	0.000845309
R-HSA-8957275	Post-translational protein phosphorylation	1	109	0.00718381	0.638167	0.638167	1	1	7.04424e-05
R-HSA-1483255	PI Metabolism	1	112	0.00738153	0.648187	0.648187	2	89	0.00626937
R-HSA-8953854	Metabolism of RNA	7	830	0.0547024	0.656657	0.656657	33	189	0.0133136
R-HSA-8856825	Cargo recognition for clathrin-mediated endocytosis	1	115	0.00757925	0.657932	0.657932	1	15	0.00105664
R-HSA-611105	Respiratory electron transport	1	118	0.00777697	0.667408	0.667408	5	19	0.00133841
R-HSA-418346	Platelet homeostasis	1	118	0.00777697	0.667408	0.667408	1	31	0.00218371
R-HSA-1799339	SRP-dependent cotranslational protein targeting to membrane	1	119	0.00784288	0.670509	0.670509	2	5	0.000352212
R-HSA-112316	Neuronal System	4	490	0.0322942	0.670875	0.670875	7	221	0.0155678
R-HSA-68882	Mitotic Anaphase	2	249	0.0164107	0.674827	0.674827	4	32	0.00225416
R-HSA-2555396	Mitotic Metaphase and Anaphase	2	250	0.0164766	0.676962	0.676962	4	33	0.0023246
R-HSA-382556	ABC-family proteins mediated transport	1	124	0.00817241	0.685586	0.685586	1	27	0.00190194
R-HSA-202733	Cell surface interactions at the vascular wall	2	257	0.016938	0.69159	0.69159	2	65	0.00457875
R-HSA-381426	Regulation of Insulin-like Growth Factor (IGF) transport and uptake by Insulin-like Growth Factor Binding Proteins (IGFBPs)	1	127	0.00837013	0.694301	0.694301	1	14	0.000986193
R-HSA-6811558	PI5P, PP2A and IER3 Regulate PI3K/AKT Signaling	1	129	0.00850194	0.699978	0.699978	2	7	0.000493097
R-HSA-556833	Metabolism of lipids	12	1446	0.0953009	0.701267	0.701267	10	965	0.0679769
R-HSA-9007101	Rab regulation of trafficking	1	131	0.00863376	0.70555	0.70555	1	35	0.00246548
R-HSA-446219	Synthesis of substrates in N-glycan biosythesis	1	131	0.00863376	0.70555	0.70555	1	49	0.00345168
R-HSA-5173105	O-linked glycosylation	1	133	0.00876557	0.711019	0.711019	1	27	0.00190194
R-HSA-1500931	Cell-Cell communication	1	134	0.00883148	0.713716	0.713716	2	60	0.00422654
R-HSA-9635486	Infection with Mycobacterium tuberculosis	1	135	0.00889738	0.716387	0.716387	1	73	0.00514229
R-HSA-114608	Platelet degranulation	1	141	0.00929282	0.731905	0.731905	1	11	0.000774866
R-HSA-416476	G alpha (q) signalling events	2	285	0.0187834	0.744757	0.744757	3	35	0.00246548
R-HSA-8856688	Golgi-to-ER retrograde transport	1	148	0.00975417	0.748947	0.748947	2	18	0.00126796
R-HSA-1474228	Degradation of the extracellular matrix	1	148	0.00975417	0.748947	0.748947	5	105	0.00739645
R-HSA-5663220	RHO GTPases Activate Formins	1	149	0.00982008	0.751292	0.751292	4	27	0.00190194
R-HSA-446203	Asparagine N-linked glycosylation	3	421	0.0277467	0.752868	0.752868	5	144	0.0101437
R-HSA-163200	Respiratory electron transport, ATP synthesis by chemiosmotic coupling, and heat production by uncoupling proteins.	1	153	0.0100837	0.760456	0.760456	5	31	0.00218371
R-HSA-8980692	RHOA GTPase cycle	1	154	0.0101496	0.762694	0.762694	1	6	0.000422654
R-HSA-9013148	CDC42 GTPase cycle	1	159	0.0104791	0.773578	0.773578	2	6	0.000422654
R-HSA-446193	Biosynthesis of the N-glycan precursor (dolichol lipid-linked oligosaccharide, LLO) and transfer to a nascent protein	1	159	0.0104791	0.773578	0.773578	1	63	0.00443787
R-HSA-8856828	Clathrin-mediated endocytosis	1	161	0.010611	0.777791	0.777791	16	35	0.00246548
R-HSA-199977	ER to Golgi Anterograde Transport	1	164	0.0108087	0.783966	0.783966	2	39	0.00274725
R-HSA-5653656	Vesicle-mediated transport	6	828	0.0545706	0.786858	0.786858	27	252	0.0177515
R-HSA-1483257	Phospholipid metabolism	2	314	0.0206947	0.791409	0.791409	3	218	0.0153564
R-HSA-2187338	Visual phototransduction	1	169	0.0111382	0.79388	0.79388	1	92	0.0064807
R-HSA-913531	Interferon Signaling	2	318	0.0209583	0.797223	0.797223	2	74	0.00521274
R-HSA-2871837	FCERI mediated NF-kB activation	1	175	0.0115336	0.805183	0.805183	1	19	0.00133841
R-HSA-9010553	Regulation of expression of SLITs and ROBOs	1	183	0.0120609	0.819301	0.819301	1	20	0.00140885
R-HSA-1852241	Organelle biogenesis and maintenance	2	338	0.0222764	0.824202	0.824202	8	86	0.00605804
R-HSA-9013149	RAC1 GTPase cycle	1	191	0.0125882	0.832403	0.832403	1	6	0.000422654
R-HSA-72163	mRNA Splicing - Major Pathway	1	213	0.0140381	0.863768	0.863768	9	10	0.000704424
R-HSA-199991	Membrane Trafficking	4	668	0.0440256	0.872119	0.872119	23	219	0.0154269
R-HSA-196854	Metabolism of vitamins and cofactors	2	382	0.0251763	0.87258	0.87258	2	205	0.0144407
R-HSA-1483206	Glycerophospholipid biosynthesis	1	221	0.0145653	0.873665	0.873665	1	133	0.00936884
R-HSA-72172	mRNA Splicing	1	224	0.0147631	0.877189	0.877189	14	15	0.00105664
R-HSA-1428517	The citric acid (TCA) cycle and respiratory electron transport	1	238	0.0156858	0.892388	0.892388	5	67	0.00471964
R-HSA-198933	Immunoregulatory interactions between a Lymphoid and a non-Lymphoid cell	1	249	0.0164107	0.903006	0.903006	1	44	0.00309946
R-HSA-8978868	Fatty acid metabolism	2	431	0.0284057	0.911927	0.911927	2	220	0.0154973
R-HSA-5619115	Disorders of transmembrane transporters	1	280	0.0184538	0.927654	0.927654	1	88	0.00619893
R-HSA-1430728	Metabolism	27	3644	0.240163	0.929697	0.929697	64	2268	0.159763
R-HSA-72203	Processing of Capped Intron-Containing Pre-mRNA	1	299	0.0197061	0.939572	0.939572	16	34	0.00239504
R-HSA-211945	Phase I - Functionalization of compounds	1	301	0.0198379	0.940707	0.940707	3	102	0.00718512
R-HSA-72766	Translation	1	339	0.0223423	0.958663	0.958663	2	99	0.0069738
R-HSA-373076	Class A/1 (Rhodopsin-like receptors)	1	414	0.0272853	0.979772	0.979772	1	185	0.0130318
R-HSA-5668914	Diseases of metabolism	1	424	0.0279444	0.981616	0.981616	2	195	0.0137363
R-HSA-211859	Biological oxidations	1	551	0.0363145	0.994569	0.994569	3	192	0.0135249
R-HSA-382551	Transport of small molecules	3	969	0.0638634	0.994856	0.994856	5	454	0.0319808
R-HSA-500792	GPCR ligand binding	1	609	0.0401371	0.996899	0.996899	1	217	0.015286
R-HSA-71291	Metabolism of amino acids and derivatives	1	667	0.0439597	0.998233	0.998233	1	285	0.0200761
R-HSA-9709957	Sensory Perception	2	1262	0.0831741	0.999934	0.999934	2	143	0.0100733

## Sheet: ETV6_down
Pathway identifier	Pathway name	#Entities found	#Entities total	Entities ratio	Entities pValue	Entities FDR	#Reactions found	#Reactions total	Reactions ratio
R-HSA-74160	Gene expression (Transcription)	76	1917	0.126343	2.22045e-16	2.4869e-13	286	1090	0.0767822
R-HSA-73857	RNA Polymerase II Transcription	63	1728	0.113887	6.94322e-12	3.88821e-09	235	945	0.066568
R-HSA-5663202	Diseases of signal transduction by growth factor receptors and second messengers	29	498	0.0328215	4.33685e-10	1.61765e-07	204	478	0.0336715
R-HSA-212436	Generic Transcription Pathway	54	1586	0.104528	4.00427e-09	1.1212e-06	190	884	0.0622711
R-HSA-3247509	Chromatin modifying enzymes	19	254	0.0167403	1.14643e-08	2.13237e-06	22	85	0.0059876
R-HSA-4839726	Chromatin organization	19	254	0.0167403	1.14643e-08	2.13237e-06	22	85	0.0059876
R-HSA-201556	Signaling by ALK	9	43	0.00283398	2.26758e-08	3.62812e-06	12	40	0.0028177
R-HSA-159236	Transport of Mature mRNA derived from an Intron-Containing Transcript	11	81	0.00533843	4.92865e-08	6.90011e-06	4	4	0.00028177
R-HSA-3214841	PKMTs methylate histone lysines	9	48	0.00316351	5.7269e-08	7.02728e-06	9	22	0.00154973
R-HSA-9725370	Signaling by ALK fusions and activated point mutants	10	66	0.00434983	7.44803e-08	7.02728e-06	16	29	0.00204283
R-HSA-9700206	Signaling by ALK in cancer	10	66	0.00434983	7.44803e-08	7.02728e-06	17	37	0.00260637
R-HSA-3700989	Transcriptional Regulation by TP53	25	484	0.0318988	7.55622e-08	7.02728e-06	40	259	0.0182446
R-HSA-3108232	SUMO E3 ligases SUMOylate target proteins	15	183	0.0120609	1.32711e-07	1.11947e-05	28	131	0.00922795
R-HSA-72202	Transport of Mature Transcript to Cytoplasm	11	90	0.00593159	1.39934e-07	1.11947e-05	13	13	0.000915751
R-HSA-2990846	SUMOylation	15	192	0.0126541	2.42748e-07	1.79634e-05	28	140	0.00986193
R-HSA-3108214	SUMOylation of DNA damage response and repair proteins	10	81	0.00533843	4.7672e-07	3.33704e-05	7	24	0.00169062
R-HSA-1280215	Cytokine Signaling in Immune system	37	1036	0.0682792	5.86316e-07	3.81105e-05	235	740	0.0521274
R-HSA-9006115	Signaling by NTRK2 (TRKB)	7	33	0.00217492	7.78702e-07	4.82796e-05	15	38	0.00267681
R-HSA-5654743	Signaling by FGFR4	8	51	0.00336123	1.18584e-06	6.64073e-05	27	41	0.00288814
R-HSA-4570464	SUMOylation of RNA binding proteins	8	51	0.00336123	1.18584e-06	6.64073e-05	2	4	0.00028177
R-HSA-5619107	Defective TPR may confer susceptibility towards thyroid papillary carcinoma (TPC)	7	36	0.00237264	1.37934e-06	7.31049e-05	1	1	7.04424e-05
R-HSA-5654741	Signaling by FGFR3	8	53	0.00349305	1.57306e-06	7.63729e-05	27	43	0.00302902
R-HSA-1640170	Cell Cycle	29	733	0.0483095	1.5911e-06	7.63729e-05	134	451	0.0317695
R-HSA-159227	Transport of the SLBP independent Mature mRNA	7	39	0.00257036	2.32698e-06	0.000102387	3	3	0.000211327
R-HSA-4085377	SUMOylation of SUMOylation proteins	7	39	0.00257036	2.32698e-06	0.000102387	2	5	0.000352212
R-HSA-159230	Transport of the SLBP Dependant Mature mRNA	7	40	0.00263626	2.74383e-06	0.000112497	3	3	0.000211327
R-HSA-170822	Regulation of Glucokinase by Glucokinase Regulatory Protein	7	40	0.00263626	2.74383e-06	0.000112497	1	5	0.000352212
R-HSA-180746	Nuclear import of Rev protein	7	41	0.00270217	3.22124e-06	0.00012885	2	7	0.000493097
R-HSA-9034015	Signaling by NTRK3 (TRKC)	6	27	0.00177948	3.73748e-06	0.000139342	12	19	0.00133841
R-HSA-3301854	Nuclear Pore Complex (NPC) Disassembly	7	42	0.00276807	3.766e-06	0.000139342	2	2	0.000140885
R-HSA-8853659	RET signaling	7	43	0.00283398	4.38545e-06	0.000153491	24	24	0.00169062
R-HSA-3232142	SUMOylation of ubiquitinylation proteins	7	43	0.00283398	4.38545e-06	0.000153491	1	3	0.000211327
R-HSA-5654736	Signaling by FGFR1	8	62	0.00408621	4.92632e-06	0.000157642	27	48	0.00338123
R-HSA-4551638	SUMOylation of chromatin organization proteins	8	62	0.00408621	4.92632e-06	0.000157642	4	15	0.00105664
R-HSA-180910	Vpr-mediated nuclear import of PICs	7	44	0.00289989	5.08751e-06	0.0001628	1	2	0.000140885
R-HSA-165054	Rev-mediated nuclear export of HIV RNA	7	45	0.00296579	5.88065e-06	0.00017642	2	10	0.000704424
R-HSA-159231	Transport of Mature mRNA Derived from an Intronless Transcript	7	46	0.0030317	6.774e-06	0.000189672	3	3	0.000211327
R-HSA-168276	NS1 Mediated Effects on Host Pathways	7	46	0.0030317	6.774e-06	0.000189672	1	6	0.000422654
R-HSA-159234	Transport of Mature mRNAs Derived from Intronless Transcripts	7	47	0.00309761	7.77731e-06	0.00020221	9	9	0.000633981
R-HSA-177243	Interactions of Rev with host cellular proteins	7	47	0.00309761	7.77731e-06	0.00020221	4	16	0.00112708
R-HSA-176033	Interactions of Vpr with host cellular proteins	7	47	0.00309761	7.77731e-06	0.00020221	1	4	0.00028177
R-HSA-6803211	TP53 Regulates Transcription of Death Receptors and Ligands	5	18	0.00118632	8.50681e-06	0.000213623	5	7	0.000493097
R-HSA-166520	Signaling by NTRKs	12	166	0.0109405	8.56879e-06	0.000213623	57	164	0.0115526
R-HSA-168271	Transport of Ribonucleoproteins into the Host Nucleus	7	48	0.00316351	8.90097e-06	0.000213623	1	4	0.00028177
R-HSA-1227986	Signaling by ERBB2	8	68	0.00448165	9.56589e-06	0.000229581	16	46	0.00324035
R-HSA-5655302	Signaling by FGFR1 in disease	7	49	0.00322942	1.01561e-05	0.00023359	20	35	0.00246548
R-HSA-9006925	Intracellular signaling by second messengers	18	368	0.0242536	1.13825e-05	0.000254199	35	114	0.00803043
R-HSA-4615885	SUMOylation of DNA replication proteins	7	50	0.00329533	1.15545e-05	0.000254199	2	8	0.000563539
R-HSA-2428924	IGF1R signaling cascade	8	72	0.00474527	1.43716e-05	0.000316175	11	17	0.00119752
R-HSA-2404192	Signaling by Type 1 Insulin-like Growth Factor 1 Receptor (IGF1R)	8	73	0.00481118	1.58481e-05	0.00033281	11	19	0.00133841
R-HSA-5654708	Downstream signaling of activated FGFR3	6	35	0.00230673	1.60804e-05	0.000337688	21	23	0.00162017
R-HSA-168333	NEP/NS2 Interacts with the Cellular Export Machinery	7	53	0.00349305	1.67385e-05	0.000351508	1	2	0.000140885
R-HSA-5654716	Downstream signaling of activated FGFR4	6	36	0.00237264	1.88102e-05	0.000376205	21	23	0.00162017
R-HSA-168274	Export of Viral Ribonucleoproteins from Nucleus	7	54	0.00355895	1.8843e-05	0.000376861	1	5	0.000352212
R-HSA-1839117	Signaling by cytosolic FGFR1 fusion mutants	5	23	0.00151585	2.7295e-05	0.000545901	10	14	0.000986193
R-HSA-69278	Cell Cycle, Mitotic	23	595	0.0392144	2.94766e-05	0.000560055	100	352	0.0247957
R-HSA-5578749	Transcriptional regulation by small RNAs	8	80	0.00527252	3.01981e-05	0.000573764	2	5	0.000352212
R-HSA-430116	GP1b-IX-V activation signalling	4	12	0.000790879	3.47722e-05	0.000625899	7	7	0.000493097
R-HSA-9680350	Signaling by CSF1 (M-CSF) in myeloid cells	6	41	0.00270217	3.86152e-05	0.000673659	11	14	0.000986193
R-HSA-389356	CD28 co-stimulation	6	41	0.00270217	3.86152e-05	0.000673659	9	19	0.00133841
R-HSA-1169408	ISG15 antiviral mechanism	8	83	0.00547024	3.90438e-05	0.000673659	3	16	0.00112708
R-HSA-3371556	Cellular response to heat stress	10	135	0.00889738	3.9627e-05	0.000673659	6	29	0.00204283
R-HSA-177929	Signaling by EGFR	7	61	0.0040203	4.05507e-05	0.000689362	15	49	0.00345168
R-HSA-162582	Signal Transduction	70	3028	0.199565	4.21674e-05	0.000705294	628	2534	0.178501
R-HSA-5654696	Downstream signaling of activated FGFR2	6	42	0.00276807	4.40809e-05	0.000705294	21	23	0.00162017
R-HSA-5654687	Downstream signaling of activated FGFR1	6	42	0.00276807	4.40809e-05	0.000705294	21	24	0.00169062
R-HSA-72203	Processing of Capped Intron-Containing Pre-mRNA	15	299	0.0197061	4.68464e-05	0.000749542	32	34	0.00239504
R-HSA-2559580	Oxidative Stress Induced Senescence	9	113	0.00744744	5.58235e-05	0.000893176	18	40	0.0028177
R-HSA-5654738	Signaling by FGFR2	8	88	0.00579978	5.85574e-05	0.000901376	27	46	0.00324035
R-HSA-5683057	MAPK family signaling cascades	17	380	0.0250445	6.00917e-05	0.000901376	38	122	0.00859397
R-HSA-2980766	Nuclear Envelope Breakdown	7	65	0.00428393	6.01946e-05	0.000902919	2	13	0.000915751
R-HSA-389357	CD28 dependent PI3K/Akt signaling	5	28	0.00184538	6.87568e-05	0.00101639	8	9	0.000633981
R-HSA-191859	snRNP Assembly	7	67	0.00441574	7.2599e-05	0.00101639	2	6	0.000422654
R-HSA-194441	Metabolism of non-coding RNA	7	67	0.00441574	7.2599e-05	0.00101639	2	6	0.000422654
R-HSA-5674400	Constitutive Signaling by AKT1 E17K in Cancer	5	29	0.00191129	8.09723e-05	0.00113361	6	18	0.00126796
R-HSA-212165	Epigenetic regulation of gene expression	11	178	0.0117314	8.22034e-05	0.00115085	34	64	0.00450831
R-HSA-211000	Gene Silencing by RNA	9	119	0.00784288	8.24398e-05	0.00115416	10	40	0.0028177
R-HSA-168325	Viral Messenger RNA Synthesis	7	69	0.00454755	8.70157e-05	0.00121822	2	6	0.000422654
R-HSA-1169410	Antiviral mechanism by IFN-stimulated genes	8	94	0.00619522	9.20704e-05	0.00123569	3	31	0.00218371
R-HSA-6784531	tRNA processing in the nucleus	7	70	0.00461346	9.50528e-05	0.00123569	1	7	0.000493097
R-HSA-1257604	PIP3 activates AKT signaling	15	321	0.021156	0.000102318	0.00133013	30	86	0.00605804
R-HSA-2219528	PI3K/AKT Signaling in Cancer	9	124	0.00817241	0.000112102	0.00145732	8	21	0.00147929
R-HSA-449147	Signaling by Interleukins	23	658	0.0433665	0.000132045	0.00171659	170	505	0.0355734
R-HSA-162599	Late Phase of HIV Life Cycle	10	160	0.010545	0.00015775	0.00193367	43	78	0.00549451
R-HSA-9705671	SARS-CoV-2 activates/modulates innate and adaptive immune responses	10	160	0.010545	0.00015775	0.00193367	8	47	0.00331079
R-HSA-9006934	Signaling by Receptor Tyrosine Kinases	22	623	0.0410598	0.000161139	0.00193367	294	746	0.05255
R-HSA-5655291	Signaling by FGFR4 in disease	4	18	0.00118632	0.000164274	0.00197129	10	15	0.00105664
R-HSA-9006335	Signaling by Erythropoietin	5	35	0.00230673	0.00019304	0.00231648	13	25	0.00176106
R-HSA-2262752	Cellular responses to stress	30	1007	0.0663679	0.000209098	0.00250918	73	450	0.0316991
R-HSA-2559583	Cellular Senescence	11	199	0.0131154	0.000214467	0.00257361	29	90	0.00633981
R-HSA-190236	Signaling by FGFR	8	107	0.007052	0.000220586	0.00264703	96	142	0.0100028
R-HSA-1226099	Signaling by FGFR in disease	7	82	0.00540434	0.000248056	0.00273119	50	99	0.0069738
R-HSA-5603029	IkBA variant leads to EDA-ID	3	8	0.000527252	0.00024829	0.00273119	2	2	0.000140885
R-HSA-5633008	TP53 Regulates Transcription of Cell Death Genes	7	83	0.00547024	0.000266709	0.00293379	7	68	0.00479008
R-HSA-9009391	Extra-nuclear estrogen signaling	8	111	0.00731563	0.000281447	0.00309592	14	39	0.00274725
R-HSA-8953897	Cellular responses to stimuli	30	1025	0.0675542	0.000281971	0.00310168	73	481	0.0338828
R-HSA-72187	mRNA 3'-end processing	6	60	0.00395439	0.000300922	0.00318325	3	3	0.000211327
R-HSA-1643685	Disease	58	2528	0.166612	0.000306991	0.00318325	328	1787	0.125881
R-HSA-1839124	FGFR1 mutant receptor activation	5	39	0.00257036	0.000316207	0.00318325	10	25	0.00176106
R-HSA-3371453	Regulation of HSF1-mediated heat shock response	8	113	0.00744744	0.000316664	0.00318325	4	14	0.000986193
R-HSA-187037	Signaling by NTRK1 (TRKA)	9	143	0.00942464	0.000318325	0.00318325	30	102	0.00718512
R-HSA-162587	HIV Life Cycle	10	175	0.0115336	0.000319572	0.00319572	43	117	0.00824176
R-HSA-5637812	Signaling by EGFRvIII in Cancer	4	22	0.00144994	0.000350105	0.00350105	9	18	0.00126796
R-HSA-5637810	Constitutive Signaling by EGFRvIII	4	22	0.00144994	0.000350105	0.00350105	9	18	0.00126796
R-HSA-6785807	Interleukin-4 and Interleukin-13 signaling	11	211	0.0139063	0.000350519	0.00350519	14	47	0.00331079
R-HSA-388841	Costimulation by the CD28 family	7	87	0.00573387	0.000352928	0.00352928	17	35	0.00246548
R-HSA-9705683	SARS-CoV-2-host interactions	12	248	0.0163448	0.000370573	0.00370573	10	67	0.00471964
R-HSA-5673000	RAF activation	5	41	0.00270217	0.000396505	0.00396505	8	12	0.000845309
R-HSA-9665348	Signaling by ERBB2 ECD mutants	4	23	0.00151585	0.000413458	0.00413458	8	15	0.00105664
R-HSA-187687	Signalling to ERKs	5	42	0.00276807	0.000441996	0.00427073	23	32	0.00225416
R-HSA-5684996	MAPK1/MAPK3 signaling	14	329	0.0216833	0.000442123	0.00427073	29	82	0.00577628
R-HSA-9603381	Activated NTRK3 signals through PI3K	3	10	0.000659065	0.000474526	0.00427073	5	5	0.000352212
R-HSA-9726840	SHOC2 M1731 mutant abolishes MRAS complex function	3	10	0.000659065	0.000474526	0.00427073	1	1	7.04424e-05
R-HSA-8939211	ESR-mediated signaling	12	256	0.0168721	0.000489714	0.00440743	39	114	0.00803043
R-HSA-114604	GPVI-mediated activation cascade	5	43	0.00283398	0.000491314	0.00442182	9	25	0.00176106
R-HSA-68886	M Phase	16	415	0.0273512	0.000511048	0.00459943	36	91	0.00641026
R-HSA-73856	RNA Polymerase II Transcription Termination	6	69	0.00454755	0.000624012	0.00561611	2	4	0.00028177
R-HSA-9660537	Signaling by MRAS-complex mutants	3	11	0.000724972	0.000624781	0.00562303	2	2	0.000140885
R-HSA-9726842	Gain-of-function MRAS complexes activate RAF signaling	3	11	0.000724972	0.000624781	0.00562303	1	1	7.04424e-05
R-HSA-1236382	Constitutive Signaling by Ligand-Responsive EGFR Cancer Variants	4	26	0.00171357	0.000652327	0.00587095	9	23	0.00162017
R-HSA-5637815	Signaling by Ligand-Responsive EGFR Variants in Cancer	4	26	0.00171357	0.000652327	0.00587095	9	23	0.00162017
R-HSA-451927	Interleukin-2 family signaling	5	47	0.00309761	0.000730973	0.00621428	23	59	0.0041561
R-HSA-4420097	VEGFA-VEGFR2 Pathway	8	129	0.00850194	0.000748292	0.00621428	33	79	0.00556495
R-HSA-74751	Insulin receptor signalling cascade	6	72	0.00474527	0.000776785	0.00621428	14	25	0.00176106
R-HSA-6802952	Signaling by BRAF and RAF1 fusions	6	73	0.00481118	0.000833646	0.00666917	5	5	0.000352212
R-HSA-9656223	Signaling by RAF1 mutants	5	49	0.00322942	0.000879227	0.00703381	7	7	0.000493097
R-HSA-68875	Mitotic Prophase	8	134	0.00883148	0.000953164	0.00762531	10	34	0.00239504
R-HSA-912526	Interleukin receptor SHC signaling	4	29	0.00191129	0.000975522	0.00780418	6	6	0.000422654
R-HSA-400253	Circadian Clock	7	105	0.00692019	0.00105463	0.00843708	15	59	0.0041561
R-HSA-5673001	RAF/MAP kinase cascade	13	322	0.0212219	0.00112958	0.00903664	27	75	0.00528318
R-HSA-76009	Platelet Aggregation (Plug Formation)	5	53	0.00349305	0.00124147	0.00942949	21	27	0.00190194
R-HSA-5693554	Resolution of D-loop Structures through Synthesis-Dependent Strand Annealing (SDSA)	4	31	0.0020431	0.00124495	0.00942949	1	1	7.04424e-05
R-HSA-3214842	HDMs demethylate histones	4	31	0.0020431	0.00124495	0.00942949	4	17	0.00119752
R-HSA-8941332	RUNX2 regulates genes involved in cell migration	3	14	0.000922692	0.00124688	0.00942949	3	7	0.000493097
R-HSA-210990	PECAM1 interactions	3	14	0.000922692	0.00124688	0.00942949	3	7	0.000493097
R-HSA-194138	Signaling by VEGF	8	140	0.00922692	0.00125589	0.00942949	33	86	0.00605804
R-HSA-68877	Mitotic Prometaphase	10	211	0.0139063	0.00131615	0.00942949	15	20	0.00140885
R-HSA-6802955	Paradoxical activation of RAF signaling by kinase inactive BRAF	5	54	0.00355895	0.00134707	0.00942949	7	7	0.000493097
R-HSA-6802946	Signaling by moderate kinase activity BRAF mutants	5	54	0.00355895	0.00134707	0.00942949	7	7	0.000493097
R-HSA-9649948	Signaling downstream of RAS mutants	5	54	0.00355895	0.00134707	0.00942949	7	7	0.000493097
R-HSA-6802949	Signaling by RAS mutants	5	54	0.00355895	0.00134707	0.00942949	7	9	0.000633981
R-HSA-525793	Myogenesis	4	32	0.00210901	0.00139746	0.00978222	10	14	0.000986193
R-HSA-9703465	Signaling by FLT3 fusion proteins	4	32	0.00210901	0.00139746	0.00978222	11	18	0.00126796
R-HSA-1643713	Signaling by EGFR in Cancer	4	32	0.00210901	0.00139746	0.00978222	18	42	0.00295858
R-HSA-5633007	Regulation of TP53 Activity	9	178	0.0117314	0.00147137	0.0102996	23	98	0.00690335
R-HSA-70171	Glycolysis	7	112	0.00738153	0.00152039	0.0106428	1	24	0.00169062
R-HSA-5655332	Signaling by FGFR3 in disease	4	33	0.00217492	0.00156254	0.0109378	10	21	0.00147929
R-HSA-9634597	GPER1 signaling	5	56	0.00369077	0.00157795	0.0110457	2	10	0.000704424
R-HSA-8878166	Transcriptional regulation by RUNX2	8	147	0.00968826	0.00170101	0.011907	10	84	0.00591716
R-HSA-8940973	RUNX2 regulates osteoblast differentiation	4	34	0.00224082	0.00174072	0.0121851	5	24	0.00169062
R-HSA-2428933	SHC-related events triggered by IGF1R	3	16	0.0010545	0.00182142	0.0127499	5	5	0.000352212
R-HSA-9027276	Erythropoietin activates Phosphoinositide-3-kinase (PI3K)	3	16	0.0010545	0.00182142	0.0127499	4	7	0.000493097
R-HSA-109704	PI3K Cascade	5	58	0.00382258	0.00183668	0.012831	5	6	0.000422654
R-HSA-9664565	Signaling by ERBB2 KD Mutants	4	35	0.00230673	0.00193253	0.012831	10	17	0.00119752
R-HSA-162909	Host Interactions of HIV factors	8	151	0.00995189	0.00200643	0.012831	7	54	0.00380389
R-HSA-112382	Formation of RNA Pol II elongation complex	5	60	0.00395439	0.00212519	0.012831	2	2	0.000140885
R-HSA-2424491	DAP12 signaling	4	36	0.00237264	0.00213849	0.012831	13	17	0.00119752
R-HSA-1227990	Signaling by ERBB2 in Cancer	4	36	0.00237264	0.00213849	0.012831	28	62	0.00436743
R-HSA-75955	RNA Polymerase II Transcription Elongation	5	61	0.0040203	0.00228122	0.0136873	6	8	0.000563539
R-HSA-186763	Downstream signal transduction	4	37	0.00243854	0.00235912	0.0141547	7	16	0.00112708
R-HSA-5693537	Resolution of D-Loop Structures	4	38	0.00250445	0.00259493	0.0155696	7	10	0.000704424
R-HSA-6802957	Oncogenic MAPK signaling	6	93	0.00612931	0.00279899	0.0167939	41	46	0.00324035
R-HSA-354192	Integrin signaling	4	39	0.00257036	0.00284643	0.0170786	20	24	0.00169062
R-HSA-5685938	HDR through Single Strand Annealing (SSA)	4	39	0.00257036	0.00284643	0.0170786	5	6	0.000422654
R-HSA-1810476	RIP-mediated NFkB activation via ZBP1	3	19	0.00125222	0.00295291	0.0177174	3	4	0.00028177
R-HSA-112399	IRS-mediated signalling	5	65	0.00428393	0.00298957	0.0179374	6	9	0.000633981
R-HSA-913531	Interferon Signaling	12	318	0.0209583	0.0029992	0.0179952	19	74	0.00521274
R-HSA-9694516	SARS-CoV-2 Infection	13	365	0.0240559	0.0033265	0.019959	14	210	0.0147929
R-HSA-5693565	Recruitment and ATM-mediated phosphorylation of repair and signaling proteins at DNA double strand breaks	5	67	0.00441574	0.00339772	0.0203863	16	39	0.00274725
R-HSA-211163	AKT-mediated inactivation of FOXO1A	2	6	0.000395439	0.0036843	0.0217827	2	2	0.000140885
R-HSA-9772755	Formation of WDR5-containing histone-modifying complexes	4	42	0.00276807	0.00370004	0.0217827	10	30	0.00211327
R-HSA-5260271	Diseases of Immune System	4	42	0.00276807	0.00370004	0.0217827	5	15	0.00105664
R-HSA-5602358	Diseases associated with the TLR signaling cascade	4	42	0.00276807	0.00370004	0.0217827	5	15	0.00105664
R-HSA-2428928	IRS-related events triggered by IGF1R	5	69	0.00454755	0.0038445	0.0217827	6	12	0.000845309
R-HSA-5693532	DNA Double-Strand Break Repair	8	169	0.0111382	0.00395252	0.0217827	49	113	0.00795999
R-HSA-212300	PRC2 methylates histones and DNA	4	43	0.00283398	0.00401923	0.0217827	4	4	0.00028177
R-HSA-6804757	Regulation of TP53 Degradation	4	43	0.00283398	0.00401923	0.0217827	15	30	0.00211327
R-HSA-9682385	FLT3 signaling in disease	4	43	0.00283398	0.00401923	0.0217827	13	52	0.003663
R-HSA-8941326	RUNX2 regulates bone development	4	43	0.00283398	0.00401923	0.0217827	5	32	0.00225416
R-HSA-186797	Signaling by PDGF	5	70	0.00461346	0.00408298	0.0217827	8	31	0.00218371
R-HSA-202403	TCR signaling	7	135	0.00889738	0.00424074	0.0217827	28	52	0.003663
R-HSA-6802948	Signaling by high-kinase activity BRAF mutants	4	44	0.00289989	0.00435655	0.0217827	6	6	0.000422654
R-HSA-74752	Signaling by Insulin receptor	6	102	0.00672247	0.00437185	0.0218593	14	34	0.00239504
R-HSA-73887	Death Receptor Signaling	8	172	0.0113359	0.0043843	0.0219215	20	119	0.00838264
R-HSA-199418	Negative regulation of the PI3K/AKT network	7	137	0.0090292	0.00458713	0.0229356	4	10	0.000704424
R-HSA-165158	Activation of AKT2	2	7	0.000461346	0.00496644	0.0248322	3	3	0.000211327
R-HSA-68911	G2 Phase	2	7	0.000461346	0.00496644	0.0248322	2	2	0.000140885
R-HSA-8939247	RUNX1 regulates transcription of genes involved in interleukin signaling	2	7	0.000461346	0.00496644	0.0248322	2	5	0.000352212
R-HSA-3134963	DEx/H-box helicases activate type I IFN and inflammatory cytokines production	2	7	0.000461346	0.00496644	0.0248322	1	5	0.000352212
R-HSA-1606322	ZBP1(DAI) mediated induction of type I IFNs	3	23	0.00151585	0.00501733	0.0250867	3	11	0.000774866
R-HSA-180292	GAB1 signalosome	3	23	0.00151585	0.00501733	0.0250867	3	11	0.000774866
R-HSA-210993	Tie2 Signaling	3	23	0.00151585	0.00501733	0.0250867	2	14	0.000986193
R-HSA-9609690	HCMV Early Events	9	215	0.0141699	0.00507047	0.0253523	5	12	0.000845309
R-HSA-8953750	Transcriptional Regulation by E2F6	4	46	0.0030317	0.0050874	0.025437	15	33	0.0023246
R-HSA-6806003	Regulation of TP53 Expression and Degradation	4	46	0.0030317	0.0050874	0.025437	15	35	0.00246548
R-HSA-5218920	VEGFR2 mediated vascular permeability	4	46	0.0030317	0.0050874	0.025437	5	15	0.00105664
R-HSA-9006931	Signaling by Nuclear Receptors	13	386	0.0254399	0.0052667	0.0263335	40	196	0.0138067
R-HSA-202733	Cell surface interactions at the vascular wall	10	257	0.016938	0.00530056	0.0265028	8	65	0.00457875
R-HSA-5693606	DNA Double Strand Break Response	5	75	0.00494299	0.00543608	0.0271804	16	48	0.00338123
R-HSA-8878171	Transcriptional regulation by RUNX1	10	259	0.0170698	0.0055858	0.027929	31	132	0.00929839
R-HSA-5654710	PI-3K cascade:FGFR3	3	24	0.00158176	0.00563971	0.0281985	7	7	0.000493097
R-HSA-9709603	Impaired BRCA2 binding to PALB2	3	24	0.00158176	0.00563971	0.0281985	1	1	7.04424e-05
R-HSA-162906	HIV Infection	10	260	0.0171357	0.00573285	0.0286642	47	160	0.0112708
R-HSA-70326	Glucose metabolism	7	143	0.00942464	0.00575511	0.0287755	1	50	0.00352212
R-HSA-5654720	PI-3K cascade:FGFR4	3	25	0.00164766	0.00630638	0.0310454	7	7	0.000493097
R-HSA-9701193	Defective homologous recombination repair (HRR) due to PALB2 loss of function	3	25	0.00164766	0.00630638	0.0310454	2	2	0.000140885
R-HSA-9704331	Defective HDR through Homologous Recombination Repair (HRR) due to PALB2 loss of BRCA1 binding function	3	25	0.00164766	0.00630638	0.0310454	1	1	7.04424e-05
R-HSA-9701192	Defective homologous recombination repair (HRR) due to BRCA1 loss of function	3	25	0.00164766	0.00630638	0.0310454	1	1	7.04424e-05
R-HSA-9704646	Defective HDR through Homologous Recombination Repair (HRR) due to PALB2 loss of BRCA2/RAD51/RAD51C binding function	3	25	0.00164766	0.00630638	0.0310454	1	1	7.04424e-05
R-HSA-5674135	MAP2K and MAPK activation	4	49	0.00322942	0.00633092	0.0310454	10	12	0.000845309
R-HSA-75158	TRAIL signaling	2	8	0.000527252	0.00642436	0.0310454	6	6	0.000422654
R-HSA-5674499	Negative feedback regulation of MAPK pathway	2	8	0.000527252	0.00642436	0.0310454	2	3	0.000211327
R-HSA-1266738	Developmental Biology	31	1313	0.0865353	0.00645912	0.0310454	152	607	0.0427585
R-HSA-512988	Interleukin-3, Interleukin-5 and GM-CSF signaling	4	50	0.00329533	0.00678642	0.0310454	12	38	0.00267681
R-HSA-202424	Downstream TCR signaling	6	112	0.00738153	0.0067959	0.0310454	21	24	0.00169062
R-HSA-1483255	PI Metabolism	6	112	0.00738153	0.0067959	0.0310454	6	89	0.00626937
R-HSA-167044	Signalling to RAS	3	26	0.00171357	0.00701812	0.0310454	9	10	0.000704424
R-HSA-2172127	DAP12 interactions	4	52	0.00342714	0.00776134	0.0310454	13	33	0.0023246
R-HSA-69236	G1 Phase	4	52	0.00342714	0.00776134	0.0310454	2	17	0.00119752
R-HSA-69231	Cyclin D associated events in G1	4	52	0.00342714	0.00776134	0.0310454	2	17	0.00119752
R-HSA-674695	RNA Polymerase II Pre-transcription Events	5	82	0.00540434	0.00782379	0.0312952	11	17	0.00119752
R-HSA-5619507	Activation of HOX genes during differentiation	6	116	0.00764516	0.00799611	0.0319844	31	43	0.00302902
R-HSA-5617472	Activation of anterior HOX genes in hindbrain development during early embryogenesis	6	116	0.00764516	0.00799611	0.0319844	31	43	0.00302902
R-HSA-168164	Toll Like Receptor 3 (TLR3) Cascade	6	116	0.00764516	0.00799611	0.0319844	32	73	0.00514229
R-HSA-8951671	RUNX3 regulates YAP1-mediated transcription	2	9	0.000593159	0.0080527	0.0322108	3	3	0.000211327
R-HSA-5654689	PI-3K cascade:FGFR1	3	28	0.00184538	0.00857958	0.0343183	7	7	0.000493097
R-HSA-9670439	Signaling by phosphorylated juxtamembrane, extracellular and kinase domain KIT mutants	3	28	0.00184538	0.00857958	0.0343183	9	11	0.000774866
R-HSA-9669938	Signaling by KIT in disease	3	28	0.00184538	0.00857958	0.0343183	9	26	0.0018315
R-HSA-2454202	Fc epsilon receptor (FCERI) signaling	9	235	0.015488	0.00880253	0.0352101	33	65	0.00457875
R-HSA-69620	Cell Cycle Checkpoints	10	279	0.0183879	0.00914654	0.0365862	15	56	0.00394477
R-HSA-194315	Signaling by Rho GTPases	19	708	0.0466618	0.00930875	0.037235	49	203	0.0142998
R-HSA-392451	G beta:gamma signalling through PI3Kgamma	3	29	0.00191129	0.00943055	0.0377222	3	4	0.00028177
R-HSA-6796648	TP53 Regulates Transcription of DNA Repair Genes	5	86	0.00566796	0.00947375	0.037895	5	17	0.00119752
R-HSA-9648025	EML4 and NUDC in mitotic spindle formation	6	121	0.00797469	0.00970214	0.0388086	4	5	0.000352212
R-HSA-937061	TRIF(TICAM1)-mediated TLR4 signaling	6	121	0.00797469	0.00970214	0.0388086	32	70	0.00493097
R-HSA-166166	MyD88-independent TLR4 cascade	6	121	0.00797469	0.00970214	0.0388086	32	72	0.00507185
R-HSA-2470946	Cohesin Loading onto Chromatin	2	10	0.000659065	0.00984618	0.0393847	2	2	0.000140885
R-HSA-8851907	MET activates PI3K/AKT signaling	2	10	0.000659065	0.00984618	0.0393847	2	5	0.000352212
R-HSA-933542	TRAF6 mediated NF-kB activation	3	30	0.0019772	0.0103291	0.0413163	3	4	0.00028177
R-HSA-6806834	Signaling by MET	5	88	0.00579978	0.0103824	0.0415294	10	51	0.00359256
R-HSA-5693567	HDR through Homologous Recombination (HRR) or Single Strand Annealing (SSA)	6	124	0.00817241	0.0108422	0.0433689	29	44	0.00309946
R-HSA-5655253	Signaling by FGFR2 in disease	4	58	0.00382258	0.011225	0.0448998	10	28	0.00197239
R-HSA-5654695	PI-3K cascade:FGFR2	3	31	0.0020431	0.0112756	0.0451025	7	7	0.000493097
R-HSA-5218921	VEGFR2 mediated cell proliferation	3	31	0.0020431	0.0112756	0.0451025	5	12	0.000845309
R-HSA-9716542	Signaling by Rho GTPases, Miro GTPases and RHOBTB3	19	724	0.0477163	0.01158	0.0463202	49	212	0.0149338
R-HSA-9028335	Activated NTRK2 signals through PI3K	2	11	0.000724972	0.0117997	0.0471987	2	2	0.000140885
R-HSA-373752	Netrin-1 signaling	4	59	0.00388849	0.0118845	0.047538	15	37	0.00260637
R-HSA-9615933	Postmitotic nuclear pore complex (NPC) reformation	3	32	0.00210901	0.0122706	0.0490825	6	10	0.000704424
R-HSA-76002	Platelet activation, signaling and aggregation	10	293	0.0193106	0.0125272	0.050109	46	117	0.00824176
R-HSA-6811558	PI5P, PP2A and IER3 Regulate PI3K/AKT Signaling	6	129	0.00850194	0.0129483	0.0517933	2	7	0.000493097
R-HSA-5693538	Homology Directed Repair	6	130	0.00856785	0.0134016	0.0536065	29	52	0.003663
R-HSA-141444	Amplification of signal from unattached kinetochores via a MAD2 inhibitory signal	5	94	0.00619522	0.0134625	0.0538501	4	4	0.00028177
R-HSA-141424	Amplification of signal from the kinetochores	5	94	0.00619522	0.0134625	0.0538501	4	4	0.00028177
R-HSA-198693	AKT phosphorylates targets in the nucleus	2	12	0.000790879	0.0139081	0.0556325	4	4	0.00028177
R-HSA-9700645	ALK mutants bind TKIs	2	12	0.000790879	0.0139081	0.0556325	1	1	7.04424e-05
R-HSA-448706	Interleukin-1 processing	2	12	0.000790879	0.0139081	0.0556325	1	5	0.000352212
R-HSA-168256	Immune System	52	2624	0.172939	0.0143647	0.0574588	392	1659	0.116864
R-HSA-5654732	Negative regulation of FGFR3 signaling	3	34	0.00224082	0.0144074	0.0576297	6	14	0.000986193
R-HSA-168273	Influenza Viral RNA Transcription and Replication	7	173	0.0114018	0.0151606	0.0595989	2	14	0.000986193
R-HSA-2500257	Resolution of Sister Chromatid Cohesion	6	134	0.00883148	0.0153261	0.0595989	8	8	0.000563539
R-HSA-9709570	Impaired BRCA2 binding to RAD51	3	35	0.00230673	0.0155498	0.0595989	1	1	7.04424e-05
R-HSA-5654733	Negative regulation of FGFR4 signaling	3	35	0.00230673	0.0155498	0.0595989	6	14	0.000986193
R-HSA-9610379	HCMV Late Events	7	175	0.0115336	0.0160378	0.0595989	2	19	0.00133841
R-HSA-198203	PI3K/AKT activation	2	13	0.000856785	0.0161666	0.0595989	2	5	0.000352212
R-HSA-8934903	Receptor Mediated Mitophagy	2	13	0.000856785	0.0161666	0.0595989	2	7	0.000493097
R-HSA-1250196	SHC1 events in ERBB2 signaling	3	36	0.00237264	0.0167419	0.0595989	6	6	0.000422654
R-HSA-114452	Activation of BH3-only proteins	3	36	0.00237264	0.0167419	0.0595989	7	19	0.00133841
R-HSA-201722	Formation of the beta-catenin:TCF transactivating complex	4	66	0.00434983	0.0171999	0.0595989	13	13	0.000915751
R-HSA-5693568	Resolution of D-loop Structures through Holliday Junction Intermediates	3	37	0.00243854	0.0179838	0.0595989	6	9	0.000633981
R-HSA-8876493	InlA-mediated entry of Listeria monocytogenes into host cells	2	14	0.000922692	0.0185704	0.0595989	5	5	0.000352212
R-HSA-9034864	Activated NTRK3 signals through RAS	2	14	0.000922692	0.0185704	0.0595989	4	4	0.00028177
R-HSA-9614399	Regulation of localization of FOXO transcription factors	2	14	0.000922692	0.0185704	0.0595989	3	5	0.000352212
R-HSA-450294	MAP kinase activation	4	69	0.00454755	0.0198663	0.0595989	12	32	0.00225416
R-HSA-1660499	Synthesis of PIPs at the plasma membrane	4	69	0.00454755	0.0198663	0.0595989	3	33	0.0023246
R-HSA-168928	DDX58/IFIH1-mediated induction of interferon-alpha/beta	5	104	0.00685428	0.0198681	0.0596043	13	53	0.00373345
R-HSA-9609646	HCMV Infection	9	270	0.0177948	0.0199039	0.0597117	7	31	0.00218371
R-HSA-72306	tRNA processing	7	184	0.0121268	0.0204345	0.0613034	1	54	0.00380389
R-HSA-5654726	Negative regulation of FGFR1 signaling	3	39	0.00257036	0.0206176	0.0618528	6	15	0.00105664
R-HSA-6804758	Regulation of TP53 Activity through Acetylation	3	39	0.00257036	0.0206176	0.0618528	4	14	0.000986193
R-HSA-1855204	Synthesis of IP3 and IP4 in the cytosol	3	39	0.00257036	0.0206176	0.0618528	3	12	0.000845309
R-HSA-397795	G-protein beta:gamma signalling	3	39	0.00257036	0.0206176	0.0618528	3	15	0.00105664
R-HSA-9707616	Heme signaling	4	70	0.00461346	0.0208086	0.0624257	9	25	0.00176106
R-HSA-8943724	Regulation of PTEN gene transcription	4	70	0.00461346	0.0208086	0.0624257	5	15	0.00105664
R-HSA-5619102	SLC transporter disorders	7	185	0.0121927	0.02097	0.06291	1	65	0.00457875
R-HSA-9026519	Activated NTRK2 signals through RAS	2	15	0.000988598	0.0211146	0.0633439	4	4	0.00028177
R-HSA-1250342	PI3K events in ERBB4 signaling	2	15	0.000988598	0.0211146	0.0633439	2	2	0.000140885
R-HSA-68884	Mitotic Telophase/Cytokinesis	2	15	0.000988598	0.0211146	0.0633439	2	4	0.00028177
R-HSA-9675136	Diseases of DNA Double-Strand Break Repair	3	41	0.00270217	0.0234519	0.0703558	7	9	0.000633981
R-HSA-9701190	Defective homologous recombination repair (HRR) due to BRCA2 loss of function	3	41	0.00270217	0.0234519	0.0703558	2	4	0.00028177
R-HSA-5654727	Negative regulation of FGFR2 signaling	3	41	0.00270217	0.0234519	0.0703558	6	14	0.000986193
R-HSA-195258	RHO GTPase Effectors	10	325	0.0214196	0.0237027	0.071108	16	113	0.00795999
R-HSA-975871	MyD88 cascade initiated on plasma membrane	5	109	0.00718381	0.023711	0.0711331	25	70	0.00493097
R-HSA-168142	Toll Like Receptor 10 (TLR10) Cascade	5	109	0.00718381	0.023711	0.0711331	25	71	0.00500141
R-HSA-168176	Toll Like Receptor 5 (TLR5) Cascade	5	109	0.00718381	0.023711	0.0711331	25	71	0.00500141
R-HSA-198323	AKT phosphorylates targets in the cytosol	2	16	0.0010545	0.0237948	0.0713845	9	9	0.000633981
R-HSA-8983432	Interleukin-15 signaling	2	16	0.0010545	0.0237948	0.0713845	15	17	0.00119752
R-HSA-5685942	HDR through Homologous Recombination (HRR)	4	73	0.00481118	0.0237983	0.0713948	12	21	0.00147929
R-HSA-5663220	RHO GTPases Activate Formins	6	149	0.00982008	0.0242407	0.0715735	4	27	0.00190194
R-HSA-5693616	Presynaptic phase of homologous DNA pairing and strand exchange	3	42	0.00276807	0.0249443	0.0715735	2	7	0.000493097
R-HSA-2559585	Oncogene Induced Senescence	3	42	0.00276807	0.0249443	0.0715735	5	19	0.00133841
R-HSA-69618	Mitotic Spindle Checkpoint	5	111	0.00731563	0.0253734	0.0715735	6	7	0.000493097
R-HSA-9661069	Defective binding of RB1 mutants to E2F1,(E2F2, E2F3)	2	17	0.00112041	0.0266065	0.0715735	1	1	7.04424e-05
R-HSA-170968	Frs2-mediated activation	2	17	0.00112041	0.0266065	0.0715735	11	13	0.000915751
R-HSA-9796292	Formation of axial mesoderm	2	17	0.00112041	0.0266065	0.0715735	3	4	0.00028177
R-HSA-6788467	IL-6-type cytokine receptor ligand interactions	2	17	0.00112041	0.0266065	0.0715735	9	14	0.000986193
R-HSA-9659787	Aberrant regulation of mitotic G1/S transition in cancer due to RB1 defects	2	17	0.00112041	0.0266065	0.0715735	1	2	0.000140885
R-HSA-73894	DNA Repair	11	380	0.0250445	0.0268184	0.0715735	87	339	0.02388
R-HSA-8936459	RUNX1 regulates genes involved in megakaryocyte differentiation and platelet function	4	76	0.0050089	0.0270356	0.0715735	20	33	0.0023246
R-HSA-3769402	Deactivation of the beta-catenin transactivating complex	3	44	0.00289989	0.0280793	0.0715735	11	14	0.000986193
R-HSA-9013420	RHOU GTPase cycle	3	44	0.00289989	0.0280793	0.0715735	2	4	0.00028177
R-HSA-3899300	SUMOylation of transcription cofactors	3	44	0.00289989	0.0280793	0.0715735	5	27	0.00190194
R-HSA-168255	Influenza Infection	7	198	0.0130495	0.0288423	0.0715735	5	59	0.0041561
R-HSA-9663199	Defective DNA double strand break response due to BRCA1 loss of function	1	2	0.000131813	0.0290964	0.0715735	1	1	7.04424e-05
R-HSA-9699150	Defective DNA double strand break response due to BARD1 loss of function	1	2	0.000131813	0.0290964	0.0715735	1	1	7.04424e-05
R-HSA-448424	Interleukin-17 signaling	4	78	0.00514071	0.0293331	0.0715735	12	35	0.00246548
R-HSA-1834949	Cytosolic sensors of pathogen-associated DNA	4	78	0.00514071	0.0293331	0.0715735	7	50	0.00352212
R-HSA-5684264	MAP3K8 (TPL2)-dependent MAPK1/3 activation	2	18	0.00118632	0.0295452	0.0715735	7	8	0.000563539
R-HSA-2032785	YAP1- and WWTR1 (TAZ)-stimulated gene expression	2	18	0.00118632	0.0295452	0.0715735	4	9	0.000633981
R-HSA-9701898	STAT3 nuclear events downstream of ALK signaling	2	18	0.00118632	0.0295452	0.0715735	2	10	0.000704424
R-HSA-5693579	Homologous DNA Pairing and Strand Exchange	3	45	0.00296579	0.0297217	0.0715735	4	10	0.000704424
R-HSA-975138	TRAF6 mediated induction of NFkB and MAP kinases upon TLR7/8 or 9 activation	5	116	0.00764516	0.0298507	0.0715735	25	60	0.00422654
R-HSA-975155	MyD88 dependent cascade initiated on endosome	5	117	0.00771107	0.0308022	0.0715735	25	75	0.00528318
R-HSA-167200	Formation of HIV-1 elongation complex containing HIV-1 Tat	3	46	0.0030317	0.0314138	0.0715735	5	5	0.000352212
R-HSA-69473	G2/M DNA damage checkpoint	4	80	0.00527252	0.0317431	0.0715735	3	12	0.000845309
R-HSA-168181	Toll Like Receptor 7/8 (TLR7/8) Cascade	5	118	0.00777697	0.0317725	0.0715735	25	79	0.00556495
R-HSA-5621481	C-type lectin receptors (CLRs)	7	203	0.013379	0.0323405	0.0715735	23	68	0.00479008
R-HSA-171007	p38MAPK events	2	19	0.00125222	0.0326067	0.0715735	4	5	0.000352212
R-HSA-9755779	SARS-CoV-2 targets host intracellular signalling and regulatory pathways	2	19	0.00125222	0.0326067	0.0715735	2	5	0.000352212
R-HSA-9673770	Signaling by PDGFRA extracellular domain mutants	2	19	0.00125222	0.0326067	0.0715735	2	7	0.000493097
R-HSA-9673767	Signaling by PDGFRA transmembrane, juxtamembrane and kinase domain mutants	2	19	0.00125222	0.0326067	0.0715735	2	7	0.000493097
R-HSA-1295596	Spry regulation of FGF signaling	2	19	0.00125222	0.0326067	0.0715735	3	11	0.000774866
R-HSA-167246	Tat-mediated elongation of the HIV-1 transcript	3	47	0.00309761	0.0331555	0.0715735	8	8	0.000563539
R-HSA-167152	Formation of HIV elongation complex in the absence of HIV Tat	3	47	0.00309761	0.0331555	0.0715735	2	2	0.000140885
R-HSA-167169	HIV Transcription Elongation	3	47	0.00309761	0.0331555	0.0715735	9	15	0.00105664
R-HSA-5607764	CLEC7A (Dectin-1) signaling	5	120	0.00790879	0.03377	0.0715735	16	45	0.00316991
R-HSA-1236394	Signaling by ERBB4	4	82	0.00540434	0.0342661	0.0715735	8	52	0.003663
R-HSA-168138	Toll Like Receptor 9 (TLR9) Cascade	5	121	0.00797469	0.0347974	0.0715735	25	80	0.00563539
R-HSA-9607240	FLT3 Signaling	3	48	0.00316351	0.0349466	0.0715735	5	43	0.00302902
R-HSA-9708530	Regulation of BACH1 activity	2	20	0.00131813	0.0357868	0.0715735	8	8	0.000563539
R-HSA-169893	Prolonged ERK activation events	2	20	0.00131813	0.0357868	0.0715735	13	19	0.00133841
R-HSA-1362300	Transcription of E2F targets under negative control by p107 (RBL1) and p130 (RBL2) in complex with HDAC1	2	20	0.00131813	0.0357868	0.0715735	3	8	0.000563539
R-HSA-3232118	SUMOylation of transcription factors	2	20	0.00131813	0.0357868	0.0715735	3	11	0.000774866
R-HSA-6804116	TP53 Regulates Transcription of Genes Involved in G1 Cell Cycle Arrest	2	20	0.00131813	0.0357868	0.0715735	2	17	0.00119752
R-HSA-5675221	Negative regulation of MAPK pathway	3	49	0.00322942	0.0367867	0.0735735	6	17	0.00119752
R-HSA-1980143	Signaling by NOTCH1	4	84	0.00553615	0.0369027	0.0738054	15	39	0.00274725
R-HSA-166016	Toll Like Receptor 4 (TLR4) Cascade	6	165	0.0108746	0.0370012	0.0740025	33	107	0.00753733
R-HSA-77595	Processing of Intronless Pre-mRNAs	2	21	0.00138404	0.0390813	0.0781625	3	5	0.000352212
R-HSA-157118	Signaling by NOTCH	8	258	0.0170039	0.0391657	0.0783314	28	154	0.0108481
R-HSA-216083	Integrin cell surface interactions	4	86	0.00566796	0.0396531	0.0793062	11	55	0.00387433
R-HSA-1433557	Signaling by SCF-KIT	3	51	0.00336123	0.0406133	0.0812267	20	39	0.00274725
R-HSA-1963642	PI3K events in ERBB2 signaling	2	22	0.00144994	0.0424862	0.0849725	6	7	0.000493097
R-HSA-176034	Interactions of Tat with host cellular proteins	1	3	0.00019772	0.0433269	0.0866539	2	2	0.000140885
R-HSA-5602571	TRAF3 deficiency - HSE	1	3	0.00019772	0.0433269	0.0866539	1	1	7.04424e-05
R-HSA-5602636	IKBKB deficiency causes SCID	1	3	0.00019772	0.0433269	0.0866539	1	1	7.04424e-05
R-HSA-5603027	IKBKG deficiency causes anhidrotic ectodermal dysplasia with immunodeficiency (EDA-ID) (via TLR)	1	3	0.00019772	0.0433269	0.0866539	1	1	7.04424e-05
R-HSA-5693607	Processing of DNA double-strand break ends	4	89	0.00586568	0.0439924	0.0879849	12	17	0.00119752
R-HSA-1489509	DAG and IP3 signaling	3	53	0.00349305	0.044633	0.089266	5	28	0.00197239
R-HSA-1483249	Inositol phosphate metabolism	4	90	0.00593159	0.0454958	0.0909917	4	71	0.00500141
R-HSA-453279	Mitotic G1 phase and G1/S transition	6	174	0.0114677	0.0457737	0.0915475	36	101	0.00711468
R-HSA-9679506	SARS-CoV Infections	14	572	0.0376985	0.0459279	0.0918557	19	401	0.0282474
R-HSA-3928664	Ephrin signaling	2	23	0.00151585	0.0459978	0.0919955	10	11	0.000774866
R-HSA-2564830	Cytosolic iron-sulfur cluster assembly	2	23	0.00151585	0.0459978	0.0919955	1	3	0.000211327
R-HSA-9675135	Diseases of DNA repair	3	54	0.00355895	0.0467143	0.0934287	7	34	0.00239504
R-HSA-5357905	Regulation of TNFR1 signaling	3	54	0.00355895	0.0467143	0.0934287	4	41	0.00288814
R-HSA-166058	MyD88:MAL(TIRAP) cascade initiated on plasma membrane	5	133	0.00876557	0.0486398	0.0972795	25	76	0.00535362
R-HSA-168188	Toll Like Receptor TLR6:TLR2 Cascade	5	133	0.00876557	0.0486398	0.0972795	25	78	0.00549451
R-HSA-445989	TAK1-dependent IKK and NF-kappa-B activation	3	55	0.00362486	0.0488429	0.0976858	12	17	0.00119752
R-HSA-9754189	Germ layer formation at gastrulation	2	24	0.00158176	0.049612	0.099224	8	11	0.000774866
R-HSA-9013418	RHOBTB2 GTPase cycle	2	24	0.00158176	0.049612	0.099224	1	2	0.000140885
R-HSA-912631	Regulation of signaling by CBL	2	24	0.00158176	0.049612	0.099224	3	7	0.000493097
R-HSA-844456	The NLRP3 inflammasome	2	24	0.00158176	0.049612	0.099224	1	18	0.00126796
R-HSA-597592	Post-translational protein modification	32	1607	0.105912	0.0501175	0.100235	89	538	0.037898
R-HSA-168179	Toll Like Receptor TLR1:TLR2 Cascade	5	136	0.00896329	0.0525419	0.105084	25	78	0.00549451
R-HSA-181438	Toll Like Receptor 2 (TLR2) Cascade	5	136	0.00896329	0.0525419	0.105084	25	80	0.00563539
R-HSA-389513	CTLA4 inhibitory signaling	2	25	0.00164766	0.0533252	0.10665	3	5	0.000352212
R-HSA-1362277	Transcription of E2F targets under negative control by DREAM complex	2	25	0.00164766	0.0533252	0.10665	5	12	0.000845309
R-HSA-373753	Nephrin family interactions	2	25	0.00164766	0.0533252	0.10665	1	13	0.000915751
R-HSA-422475	Axon guidance	14	585	0.0385553	0.0533889	0.106778	76	298	0.0209918
R-HSA-6804756	Regulation of TP53 Activity through Phosphorylation	4	95	0.00626112	0.0534388	0.106878	2	26	0.0018315
R-HSA-2219530	Constitutive Signaling by Aberrant PI3K in Cancer	4	96	0.00632703	0.0551122	0.110224	2	2	0.000140885
R-HSA-438064	Post NMDA receptor activation events	4	96	0.00632703	0.0551122	0.110224	10	39	0.00274725
R-HSA-5654704	SHC-mediated cascade:FGFR3	2	26	0.00171357	0.0571338	0.114268	4	4	0.00028177
R-HSA-450321	JNK (c-Jun kinases) phosphorylation and activation mediated by activated human TAK1	2	26	0.00171357	0.0571338	0.114268	3	3	0.000211327
R-HSA-9708296	tRNA-derived small RNA (tsRNA or tRNA-related fragment, tRF) biogenesis	1	4	0.000263626	0.0573498	0.1147	2	4	0.00028177
R-HSA-9014843	Interleukin-33 signaling	1	4	0.000263626	0.0573498	0.1147	1	2	0.000140885
R-HSA-5619115	Disorders of transmembrane transporters	8	280	0.0184538	0.0577461	0.115492	2	88	0.00619893
R-HSA-5654719	SHC-mediated cascade:FGFR4	2	27	0.00177948	0.0610342	0.122068	4	4	0.00028177
R-HSA-8876384	Listeria monocytogenes entry into host cells	2	27	0.00177948	0.0610342	0.122068	5	13	0.000915751
R-HSA-9671555	Signaling by PDGFR in disease	2	27	0.00177948	0.0610342	0.122068	4	24	0.00169062
R-HSA-9013507	NOTCH3 Activation and Transmission of Signal to the Nucleus	2	28	0.00184538	0.0650228	0.130046	4	15	0.00105664
R-HSA-6803205	TP53 regulates transcription of several additional cell death genes whose specific roles in p53-dependent apoptosis remain uncertain	2	28	0.00184538	0.0650228	0.130046	2	19	0.00133841
R-HSA-5688426	Deubiquitination	8	289	0.019047	0.0667263	0.133453	13	77	0.00542406
R-HSA-5668541	TNFR2 non-canonical NF-kB pathway	4	104	0.00685428	0.0695032	0.139006	19	44	0.00309946
R-HSA-109606	Intrinsic Pathway for Apoptosis	3	64	0.00421802	0.0700519	0.140104	7	63	0.00443787
R-HSA-75893	TNF signaling	3	64	0.00421802	0.0700519	0.140104	5	58	0.00408566
R-HSA-2467813	Separation of Sister Chromatids	6	195	0.0128518	0.0709238	0.141848	3	8	0.000563539
R-HSA-167021	PLC-gamma1 signalling	1	5	0.000329533	0.0711681	0.142221	3	3	0.000211327
R-HSA-9034793	Activated NTRK3 signals through PLCG1	1	5	0.000329533	0.0711681	0.142221	3	3	0.000211327
R-HSA-5683329	Defective ABCD4 causes MAHCJ	1	5	0.000329533	0.0711681	0.142221	1	1	7.04424e-05
R-HSA-111446	Activation of BIM and translocation to mitochondria	1	5	0.000329533	0.0711681	0.142221	1	2	0.000140885
R-HSA-139910	Activation of BMF and translocation to mitochondria	1	5	0.000329533	0.0711681	0.142221	1	2	0.000140885
R-HSA-6791312	TP53 Regulates Transcription of Cell Cycle Genes	3	65	0.00428393	0.0726277	0.142221	3	42	0.00295858
R-HSA-5654688	SHC-mediated cascade:FGFR1	2	30	0.0019772	0.0732515	0.142221	4	4	0.00028177
R-HSA-6783589	Interleukin-6 family signaling	2	30	0.0019772	0.0732515	0.142221	23	34	0.00239504
R-HSA-5621575	CD209 (DC-SIGN) signaling	2	30	0.0019772	0.0732515	0.142221	6	11	0.000774866
R-HSA-9665686	Signaling by ERBB2 TMD/JMD mutants	2	30	0.0019772	0.0732515	0.142221	6	13	0.000915751
R-HSA-75067	Processing of Capped Intronless Pre-mRNA	2	30	0.0019772	0.0732515	0.142221	3	10	0.000704424
R-HSA-9703648	Signaling by FLT3 ITD and TKD mutants	2	30	0.0019772	0.0732515	0.142221	2	24	0.00169062
R-HSA-2730905	Role of LAT2/NTAL/LAB on calcium mobilization	4	107	0.007052	0.0753521	0.142221	6	7	0.000493097
R-HSA-9620244	Long-term potentiation	2	31	0.0020431	0.077485	0.142221	5	7	0.000493097
R-HSA-1266695	Interleukin-7 signaling	2	31	0.0020431	0.077485	0.142221	6	26	0.0018315
R-HSA-5205647	Mitophagy	2	31	0.0020431	0.077485	0.142221	3	15	0.00105664
R-HSA-68882	Mitotic Anaphase	7	249	0.0164107	0.0780408	0.142221	9	32	0.00225416
R-HSA-9675108	Nervous system development	14	621	0.040928	0.0782985	0.142221	76	324	0.0228233
R-HSA-2555396	Mitotic Metaphase and Anaphase	7	250	0.0164766	0.0793162	0.142221	9	33	0.0023246
R-HSA-381340	Transcriptional regulation of white adipocyte differentiation	4	109	0.00718381	0.0793852	0.142221	11	19	0.00133841
R-HSA-168898	Toll-like Receptor Cascades	6	202	0.0133131	0.0807791	0.142221	42	198	0.0139476
R-HSA-3214847	HATs acetylate histones	4	110	0.00724972	0.0814415	0.142221	4	15	0.00105664
R-HSA-8874081	MET activates PTK2 signaling	2	32	0.00210901	0.0817936	0.142221	4	5	0.000352212
R-HSA-2122948	Activated NOTCH1 Transmits Signal to the Nucleus	2	32	0.00210901	0.0817936	0.142221	13	21	0.00147929
R-HSA-9026527	Activated NTRK2 signals through PLCG1	1	6	0.000395439	0.0847847	0.142221	3	3	0.000211327
R-HSA-1251932	PLCG1 events in ERBB2 signaling	1	6	0.000395439	0.0847847	0.142221	2	2	0.000140885
R-HSA-165181	Inhibition of TSC complex formation by PKB	1	6	0.000395439	0.0847847	0.142221	2	2	0.000140885
R-HSA-191650	Regulation of gap junction activity	1	6	0.000395439	0.0847847	0.142221	3	4	0.00028177
R-HSA-111448	Activation of NOXA and translocation to mitochondria	1	6	0.000395439	0.0847847	0.142221	2	5	0.000352212
R-HSA-9707587	Regulation of HMOX1 expression and activity	1	6	0.000395439	0.0847847	0.142221	1	4	0.00028177
R-HSA-9007892	Interleukin-38 signaling	1	6	0.000395439	0.0847847	0.142221	1	5	0.000352212
R-HSA-5654699	SHC-mediated cascade:FGFR2	2	33	0.00217492	0.0861743	0.142221	4	4	0.00028177
R-HSA-167243	Tat-mediated HIV elongation arrest and recovery	2	33	0.00217492	0.0861743	0.142221	3	3	0.000211327
R-HSA-167238	Pausing and recovery of Tat-mediated HIV elongation	2	33	0.00217492	0.0861743	0.142221	2	2	0.000140885
R-HSA-442755	Activation of NMDA receptors and postsynaptic events	4	113	0.00744744	0.0877668	0.142221	18	71	0.00500141
R-HSA-109582	Hemostasis	17	803	0.052923	0.0877844	0.142221	60	338	0.0238095
R-HSA-380284	Loss of proteins required for interphase microtubule organization from the centrosome	3	71	0.00467936	0.0889424	0.142221	3	3	0.000211327
R-HSA-380259	Loss of Nlp from mitotic centrosomes	3	71	0.00467936	0.0889424	0.142221	2	2	0.000140885
R-HSA-167287	HIV elongation arrest and recovery	2	34	0.00224082	0.0906241	0.142221	3	3	0.000211327
R-HSA-167290	Pausing and recovery of HIV elongation	2	34	0.00224082	0.0906241	0.142221	2	2	0.000140885
R-HSA-5576892	Phase 0 - rapid depolarisation	2	34	0.00224082	0.0906241	0.142221	1	2	0.000140885
R-HSA-622312	Inflammasomes	2	34	0.00224082	0.0906241	0.142221	1	28	0.00197239
R-HSA-168643	Nucleotide-binding domain, leucine rich repeat containing receptor (NLR) signaling pathways	3	72	0.00474527	0.0917995	0.142221	2	46	0.00324035
R-HSA-9674555	Signaling by CSF3 (G-CSF)	2	35	0.00230673	0.09514	0.142221	11	21	0.00147929
R-HSA-210745	Regulation of gene expression in beta cells	2	35	0.00230673	0.09514	0.142221	3	12	0.000845309
R-HSA-8854518	AURKA Activation by TPX2	3	74	0.00487708	0.0976263	0.142221	2	2	0.000140885
R-HSA-3134973	LRR FLII-interacting protein 1 (LRRFIP1) activates type I IFN production	1	7	0.000461346	0.0982025	0.142221	4	5	0.000352212
R-HSA-1566977	Fibronectin matrix formation	1	7	0.000461346	0.0982025	0.142221	2	3	0.000211327
R-HSA-9014826	Interleukin-36 pathway	1	7	0.000461346	0.0982025	0.142221	1	3	0.000211327
R-HSA-8849468	PTK6 Regulates Proteins Involved in RNA Processing	1	7	0.000461346	0.0982025	0.142221	1	7	0.000493097
R-HSA-8878159	Transcriptional regulation by RUNX3	4	118	0.00777697	0.0988189	0.142221	11	47	0.00331079
R-HSA-9687139	Aberrant regulation of mitotic cell cycle due to RB1 defects	2	36	0.00237264	0.0997192	0.142221	1	3	0.000211327
R-HSA-9706574	RHOBTB GTPase Cycle	2	36	0.00237264	0.0997192	0.142221	1	4	0.00028177
R-HSA-167172	Transcription of the HIV genome	3	76	0.0050089	0.103599	0.142221	41	47	0.00331079
R-HSA-399719	Trafficking of AMPA receptors	2	37	0.00243854	0.104359	0.142221	3	4	0.00028177
R-HSA-936440	Negative regulators of DDX58/IFIH1 signaling	2	37	0.00243854	0.104359	0.142221	3	13	0.000915751
R-HSA-1538133	G0 and Early G1	2	38	0.00250445	0.109056	0.142221	7	27	0.00190194
R-HSA-9675126	Diseases of mitotic cell cycle	2	38	0.00250445	0.109056	0.142221	1	5	0.000352212
R-HSA-8953854	Metabolism of RNA	17	830	0.0547024	0.109408	0.142221	50	189	0.0133136
R-HSA-6807070	PTEN Regulation	5	171	0.01127	0.11098	0.142221	6	56	0.00394477
R-HSA-5632681	Ligand-receptor interactions	1	8	0.000527252	0.111425	0.142221	3	4	0.00028177
R-HSA-109703	PKB-mediated events	1	8	0.000527252	0.111425	0.142221	1	2	0.000140885
R-HSA-165160	PDE3B signalling	1	8	0.000527252	0.111425	0.142221	1	2	0.000140885
R-HSA-187706	Signalling to p38 via RIT and RIN	1	8	0.000527252	0.111425	0.142221	1	3	0.000211327
R-HSA-5635851	GLI proteins bind promoters of Hh responsive genes to promote transcription	1	8	0.000527252	0.111425	0.142221	1	4	0.00028177
R-HSA-5660668	CLEC7A/inflammasome pathway	1	8	0.000527252	0.111425	0.142221	1	4	0.00028177
R-HSA-2660826	Constitutive Signaling by NOTCH1 t(7;9)(NOTCH1:M1580_K2555) Translocation Mutant	1	8	0.000527252	0.111425	0.142221	1	5	0.000352212
R-HSA-2660825	Signaling by NOTCH1 t(7;9)(NOTCH1:M1580_K2555) Translocation Mutant	1	8	0.000527252	0.111425	0.142221	1	5	0.000352212
R-HSA-427413	NoRC negatively regulates rRNA expression	3	79	0.00520662	0.112822	0.142221	5	7	0.000493097
R-HSA-3000178	ECM proteoglycans	3	79	0.00520662	0.112822	0.142221	7	23	0.00162017
R-HSA-2871796	FCERI mediated MAPK activation	4	124	0.00817241	0.112889	0.142221	16	20	0.00140885
R-HSA-9013424	RHOV GTPase cycle	2	39	0.00257036	0.113809	0.142221	1	2	0.000140885
R-HSA-442742	CREB1 phosphorylation through NMDA receptor-mediated activation of RAS signaling	2	39	0.00257036	0.113809	0.142221	3	7	0.000493097
R-HSA-8939243	RUNX1 interacts with co-factors whose precise effect on RUNX1 targets is not known	2	39	0.00257036	0.113809	0.142221	2	5	0.000352212
R-HSA-399721	Glutamate binding, activation of AMPA receptors and synaptic plasticity	2	39	0.00257036	0.113809	0.142221	3	9	0.000633981
R-HSA-9020702	Interleukin-1 signaling	4	125	0.00823832	0.115317	0.142221	35	59	0.0041561
R-HSA-9758941	Gastrulation	3	80	0.00527252	0.115964	0.142221	17	50	0.00352212
R-HSA-380270	Recruitment of mitotic centrosome proteins and complexes	3	81	0.00533843	0.119138	0.142221	3	3	0.000211327
R-HSA-195721	Signaling by WNT	8	331	0.0218151	0.119466	0.142221	47	157	0.0110595
R-HSA-5663205	Infectious disease	27	1445	0.095235	0.121591	0.142221	97	897	0.0631868
R-HSA-9768919	NPAS4 regulates expression of target genes	2	41	0.00270217	0.123468	0.142221	2	36	0.00253593
R-HSA-3595174	Defective CHST14 causes EDS, musculocontractural type	1	9	0.000593159	0.124453	0.142221	1	1	7.04424e-05
R-HSA-3595172	Defective CHST3 causes SEDCJD	1	9	0.000593159	0.124453	0.142221	1	1	7.04424e-05
R-HSA-426486	Small interfering RNA (siRNA) biogenesis	1	9	0.000593159	0.124453	0.142221	3	5	0.000352212
R-HSA-8857538	PTK6 promotes HIF1A stabilization	1	9	0.000593159	0.124453	0.142221	2	6	0.000422654
R-HSA-163765	ChREBP activates metabolic gene expression	1	9	0.000593159	0.124453	0.142221	1	6	0.000422654
R-HSA-380287	Centrosome maturation	3	83	0.00547024	0.125583	0.142221	6	6	0.000422654
R-HSA-3296482	Defects in vitamin and cofactor metabolism	2	42	0.00276807	0.12837	0.142221	2	20	0.00140885
R-HSA-9696273	RND1 GTPase cycle	2	43	0.00283398	0.133317	0.142221	1	2	0.000140885
R-HSA-111933	Calmodulin induced events	2	43	0.00283398	0.133317	0.142221	4	23	0.00162017
R-HSA-111997	CaM pathway	2	43	0.00283398	0.133317	0.142221	4	24	0.00169062
R-HSA-446652	Interleukin-1 family signaling	5	183	0.0120609	0.136159	0.142221	39	92	0.0064807
R-HSA-8951430	RUNX3 regulates WNT signaling	1	10	0.000659065	0.137292	0.142221	5	5	0.000352212
R-HSA-4411364	Binding of TCF/LEF:CTNNB1 to target gene promoters	1	10	0.000659065	0.137292	0.142221	4	4	0.00028177
R-HSA-428890	Role of ABL in ROBO-SLIT signaling	1	10	0.000659065	0.137292	0.142221	4	4	0.00028177
R-HSA-114516	Disinhibition of SNARE formation	1	10	0.000659065	0.137292	0.142221	2	2	0.000140885
R-HSA-3595177	Defective CHSY1 causes TPBS	1	10	0.000659065	0.137292	0.142221	2	2	0.000140885
R-HSA-8849473	PTK6 Expression	1	10	0.000659065	0.137292	0.142221	2	3	0.000211327
R-HSA-139915	Activation of PUMA and translocation to mitochondria	1	10	0.000659065	0.137292	0.142221	2	5	0.000352212
R-HSA-5576890	Phase 3 - rapid repolarisation	1	10	0.000659065	0.137292	0.142221	1	4	0.00028177
R-HSA-418886	Netrin mediated repulsion signals	1	10	0.000659065	0.137292	0.142221	1	4	0.00028177
R-HSA-3371599	Defective HLCS causes multiple carboxylase deficiency	1	10	0.000659065	0.137292	0.142221	1	4	0.00028177
R-HSA-1500931	Cell-Cell communication	4	134	0.00883148	0.138162	0.142221	3	60	0.00422654
R-HSA-9696270	RND2 GTPase cycle	2	44	0.00289989	0.138307	0.142221	1	2	0.000140885
R-HSA-8948216	Collagen chain trimerization	2	44	0.00289989	0.138307	0.142221	2	28	0.00197239
R-HSA-73886	Chromosome Maintenance	4	135	0.00889738	0.140806	0.142221	14	38	0.00267681
R-HSA-5250941	Negative epigenetic regulation of rRNA expression	3	88	0.00579978	0.142221	0.142221	8	12	0.000845309
R-HSA-2151201	Transcriptional activation of mitochondrial biogenesis	3	88	0.00579978	0.142221	0.142221	11	32	0.00225416
R-HSA-2995410	Nuclear Envelope (NE) Reassembly	3	88	0.00579978	0.142221	0.142221	6	24	0.00169062
R-HSA-1912408	Pre-NOTCH Transcription and Translation	3	88	0.00579978	0.142221	0.142221	5	28	0.00197239
R-HSA-8875878	MET promotes cell motility	2	45	0.00296579	0.143337	0.143337	4	12	0.000845309
R-HSA-212718	EGFR interacts with phospholipase C-gamma	1	11	0.000724972	0.149944	0.149944	3	3	0.000211327
R-HSA-9020933	Interleukin-23 signaling	1	11	0.000724972	0.149944	0.149944	7	12	0.000845309
R-HSA-3371378	Regulation by c-FLIP	1	11	0.000724972	0.149944	0.149944	2	4	0.00028177
R-HSA-69416	Dimerization of procaspase-8	1	11	0.000724972	0.149944	0.149944	1	3	0.000211327
R-HSA-444257	RSK activation	1	11	0.000724972	0.149944	0.149944	1	4	0.00028177
R-HSA-4755510	SUMOylation of immune response proteins	1	11	0.000724972	0.149944	0.149944	1	5	0.000352212
R-HSA-1253288	Downregulation of ERBB4 signaling	1	11	0.000724972	0.149944	0.149944	1	5	0.000352212
R-HSA-9032500	Activated NTRK2 signals through FYN	1	11	0.000724972	0.149944	0.149944	1	7	0.000493097
R-HSA-351906	Apoptotic cleavage of cell adhesion proteins	1	11	0.000724972	0.149944	0.149944	1	10	0.000704424
R-HSA-1280218	Adaptive Immune System	18	933	0.0614908	0.150083	0.150083	65	265	0.0186672
R-HSA-418555	G alpha (s) signalling events	5	190	0.0125222	0.15192	0.15192	5	28	0.00197239
R-HSA-2565942	Regulation of PLK1 Activity at G2/M Transition	3	92	0.0060634	0.15603	0.15603	4	12	0.000845309
R-HSA-5632684	Hedgehog 'on' state	3	92	0.0060634	0.15603	0.15603	10	37	0.00260637
R-HSA-109581	Apoptosis	5	192	0.0126541	0.15656	0.15656	12	142	0.0100028
R-HSA-8853884	Transcriptional Regulation by VENTX	2	48	0.00316351	0.158648	0.158648	4	13	0.000915751
R-HSA-111996	Ca-dependent events	2	48	0.00316351	0.158648	0.158648	4	27	0.00190194
R-HSA-2029480	Fcgamma receptor (FCGR) dependent phagocytosis	5	193	0.01272	0.158901	0.158901	8	42	0.00295858
R-HSA-9634635	Estrogen-stimulated signaling through PRKCZ	1	12	0.000790879	0.16241	0.16241	6	6	0.000422654
R-HSA-5218900	CASP8 activity is inhibited	1	12	0.000790879	0.16241	0.16241	2	2	0.000140885
R-HSA-450341	Activation of the AP-1 family of transcription factors	1	12	0.000790879	0.16241	0.16241	2	5	0.000352212
R-HSA-170984	ARMS-mediated activation	1	12	0.000790879	0.16241	0.16241	2	6	0.000422654
R-HSA-9619229	Activation of RAC1 downstream of NMDARs	1	12	0.000790879	0.16241	0.16241	2	6	0.000422654
R-HSA-112411	MAPK1 (ERK2) activation	1	12	0.000790879	0.16241	0.16241	1	3	0.000211327
R-HSA-450520	HuR (ELAVL1) binds and stabilizes mRNA	1	12	0.000790879	0.16241	0.16241	2	7	0.000493097
R-HSA-193692	Regulated proteolysis of p75NTR	1	12	0.000790879	0.16241	0.16241	1	5	0.000352212
R-HSA-428542	Regulation of commissural axon pathfinding by SLIT and ROBO	1	12	0.000790879	0.16241	0.16241	1	5	0.000352212
R-HSA-3323169	Defects in biotin (Btn) metabolism	1	12	0.000790879	0.16241	0.16241	1	6	0.000422654
R-HSA-9615017	FOXO-mediated transcription of oxidative stress, metabolic and neuronal genes	2	49	0.00322942	0.163818	0.163818	29	34	0.00239504
R-HSA-6811438	Intra-Golgi traffic	2	49	0.00322942	0.163818	0.163818	6	10	0.000704424
R-HSA-6807505	RNA polymerase II transcribes snRNA genes	3	95	0.00626112	0.166649	0.166649	9	11	0.000774866
R-HSA-165159	MTOR signalling	2	50	0.00329533	0.169017	0.169017	12	29	0.00204283
R-HSA-380320	Recruitment of NuMA to mitotic centrosomes	3	97	0.00639293	0.173844	0.173844	2	2	0.000140885
R-HSA-5576891	Cardiac conduction	4	147	0.00968826	0.174025	0.174025	4	33	0.0023246
R-HSA-9710421	Defective pyroptosis	2	51	0.00336123	0.174244	0.174244	1	3	0.000211327
R-HSA-2022923	Dermatan sulfate biosynthesis	1	13	0.000856785	0.174695	0.174695	4	4	0.00028177
R-HSA-2468052	Establishment of Sister Chromatid Cohesion	1	13	0.000856785	0.174695	0.174695	4	4	0.00028177
R-HSA-9027277	Erythropoietin activates Phospholipase C gamma (PLCG)	1	13	0.000856785	0.174695	0.174695	3	3	0.000211327
R-HSA-2151209	Activation of PPARGC1A (PGC-1alpha) by phosphorylation	1	13	0.000856785	0.174695	0.174695	2	2	0.000140885
R-HSA-74749	Signal attenuation	1	13	0.000856785	0.174695	0.174695	3	7	0.000493097
R-HSA-9020956	Interleukin-27 signaling	1	13	0.000856785	0.174695	0.174695	8	20	0.00140885
R-HSA-110056	MAPK3 (ERK1) activation	1	13	0.000856785	0.174695	0.174695	1	4	0.00028177
R-HSA-111932	CaMK IV-mediated phosphorylation of CREB	1	13	0.000856785	0.174695	0.174695	2	13	0.000915751
R-HSA-5689603	UCH proteinases	3	98	0.00645884	0.177474	0.177474	5	11	0.000774866
R-HSA-5620912	Anchoring of the basal body to the plasma membrane	3	99	0.00652475	0.181125	0.181125	8	9	0.000633981
R-HSA-9013973	TICAM1-dependent activation of IRF3/IRF7	1	14	0.000922692	0.1868	0.1868	7	9	0.000633981
R-HSA-933543	NF-kB activation through FADD/RIP-1 pathway mediated by caspase-8 and -10	1	14	0.000922692	0.1868	0.1868	1	5	0.000352212
R-HSA-1483248	Synthesis of PIPs at the ER membrane	1	14	0.000922692	0.1868	0.1868	1	5	0.000352212
R-HSA-9635465	Suppression of apoptosis	1	14	0.000922692	0.1868	0.1868	1	7	0.000493097
R-HSA-9758890	Transport of RCbl within the body	1	14	0.000922692	0.1868	0.1868	1	9	0.000633981
R-HSA-9020558	Interleukin-2 signaling	1	14	0.000922692	0.1868	0.1868	2	19	0.00133841
R-HSA-72165	mRNA Splicing - Minor Pathway	2	54	0.00355895	0.190073	0.190073	5	5	0.000352212
R-HSA-9664424	Cell recruitment (pro-inflammatory response)	2	54	0.00355895	0.190073	0.190073	2	23	0.00162017
R-HSA-9660826	Purinergic signaling in leishmaniasis infection	2	54	0.00355895	0.190073	0.190073	2	23	0.00162017
R-HSA-9018519	Estrogen-dependent gene expression	4	153	0.0100837	0.191562	0.191562	25	66	0.0046492
R-HSA-69481	G2/M Checkpoints	4	153	0.0100837	0.191562	0.191562	3	24	0.00169062
R-HSA-437239	Recycling pathway of L1	2	55	0.00362486	0.195393	0.195393	5	14	0.000986193
R-HSA-1234158	Regulation of gene expression by Hypoxia-inducible Factor	1	15	0.000988598	0.198729	0.198729	7	7	0.000493097
R-HSA-5339716	Signaling by GSK3beta mutants	1	15	0.000988598	0.198729	0.198729	1	1	7.04424e-05
R-HSA-209560	NF-kB is activated and signals survival	1	15	0.000988598	0.198729	0.198729	2	4	0.00028177
R-HSA-113501	Inhibition of replication initiation of damaged DNA by RB1/E2F1	1	15	0.000988598	0.198729	0.198729	1	3	0.000211327
R-HSA-2214320	Anchoring fibril formation	1	15	0.000988598	0.198729	0.198729	1	4	0.00028177
R-HSA-376172	DSCAM interactions	1	15	0.000988598	0.198729	0.198729	1	6	0.000422654
R-HSA-9758881	Uptake of dietary cobalamins into enterocytes	1	15	0.000988598	0.198729	0.198729	1	7	0.000493097
R-HSA-5693571	Nonhomologous End-Joining (NHEJ)	2	56	0.00369077	0.200731	0.200731	4	13	0.000915751
R-HSA-2122947	NOTCH1 Intracellular Domain Regulates Transcription	2	57	0.00375667	0.206086	0.206086	2	18	0.00126796
R-HSA-5687128	MAPK6/MAPK4 signaling	3	106	0.00698609	0.207215	0.207215	9	40	0.0028177
R-HSA-72163	mRNA Splicing - Major Pathway	5	213	0.0140381	0.208511	0.208511	9	10	0.000704424
R-HSA-4839743	Signaling by CTNNB1 phospho-site mutants	1	16	0.0010545	0.210483	0.210483	4	4	0.00028177
R-HSA-5358747	CTNNB1 S33 mutants aren't phosphorylated	1	16	0.0010545	0.210483	0.210483	1	1	7.04424e-05
R-HSA-5358751	CTNNB1 S45 mutants aren't phosphorylated	1	16	0.0010545	0.210483	0.210483	1	1	7.04424e-05
R-HSA-5358749	CTNNB1 S37 mutants aren't phosphorylated	1	16	0.0010545	0.210483	0.210483	1	1	7.04424e-05
R-HSA-5358752	CTNNB1 T41 mutants aren't phosphorylated	1	16	0.0010545	0.210483	0.210483	1	1	7.04424e-05
R-HSA-9028731	Activated NTRK2 signals through FRS2 and FRS3	1	16	0.0010545	0.210483	0.210483	5	7	0.000493097
R-HSA-75892	Platelet Adhesion to exposed collagen	1	16	0.0010545	0.210483	0.210483	4	6	0.000422654
R-HSA-9634285	Constitutive Signaling by Overexpressed ERBB2	1	16	0.0010545	0.210483	0.210483	4	8	0.000563539
R-HSA-2691230	Signaling by NOTCH1 HD Domain Mutants in Cancer	1	16	0.0010545	0.210483	0.210483	3	6	0.000422654
R-HSA-2691232	Constitutive Signaling by NOTCH1 HD Domain Mutants	1	16	0.0010545	0.210483	0.210483	3	6	0.000422654
R-HSA-418890	Role of second messengers in netrin-1 signaling	1	16	0.0010545	0.210483	0.210483	2	4	0.00028177
R-HSA-8851805	MET activates RAS signaling	1	16	0.0010545	0.210483	0.210483	4	10	0.000704424
R-HSA-9617629	Regulation of FOXO transcriptional activity by acetylation	1	16	0.0010545	0.210483	0.210483	3	9	0.000633981
R-HSA-4655427	SUMOylation of DNA methylation proteins	1	16	0.0010545	0.210483	0.210483	1	3	0.000211327
R-HSA-937039	IRAK1 recruits IKK complex	1	16	0.0010545	0.210483	0.210483	1	4	0.00028177
R-HSA-975144	IRAK1 recruits IKK complex upon TLR7/8 or 9 stimulation	1	16	0.0010545	0.210483	0.210483	1	4	0.00028177
R-HSA-8984722	Interleukin-35 Signalling	1	16	0.0010545	0.210483	0.210483	4	26	0.0018315
R-HSA-1358803	Downregulation of ERBB2:ERBB3 signaling	1	16	0.0010545	0.210483	0.210483	1	8	0.000563539
R-HSA-453274	Mitotic G2-G2/M phases	5	214	0.014104	0.211117	0.211117	14	80	0.00563539
R-HSA-201681	TCF dependent signaling in response to WNT	5	215	0.0141699	0.213733	0.213733	27	71	0.00500141
R-HSA-157579	Telomere Maintenance	3	108	0.00711791	0.214822	0.214822	10	34	0.00239504
R-HSA-9013409	RHOJ GTPase cycle	2	59	0.00388849	0.216841	0.216841	2	3	0.000211327
R-HSA-3371571	HSF1-dependent transactivation	2	59	0.00388849	0.216841	0.216841	2	8	0.000563539
R-HSA-1059683	Interleukin-6 signaling	1	17	0.00112041	0.222065	0.222065	14	20	0.00140885
R-HSA-2559584	Formation of Senescence-Associated Heterochromatin Foci (SAHF)	1	17	0.00112041	0.222065	0.222065	1	2	0.000140885
R-HSA-5676594	TNF receptor superfamily (TNFSF) members mediating non-canonical NF-kB pathway	1	17	0.00112041	0.222065	0.222065	5	12	0.000845309
R-HSA-6804759	Regulation of TP53 Activity through Association with Co-factors	1	17	0.00112041	0.222065	0.222065	1	11	0.000774866
R-HSA-73772	RNA Polymerase I Promoter Escape	2	60	0.00395439	0.222237	0.222237	2	2	0.000140885
R-HSA-9692916	SARS-CoV-1 activates/modulates innate immune responses	2	60	0.00395439	0.222237	0.222237	2	30	0.00211327
R-HSA-9634815	Transcriptional Regulation by NPAS4	2	60	0.00395439	0.222237	0.222237	2	47	0.00331079
R-HSA-9614085	FOXO-mediated transcription	3	110	0.00724972	0.222488	0.222488	65	85	0.0059876
R-HSA-193704	p75 NTR receptor-mediated signalling	3	110	0.00724972	0.222488	0.222488	9	50	0.00352212
R-HSA-5250924	B-WICH complex positively regulates rRNA expression	2	61	0.0040203	0.227644	0.227644	3	3	0.000211327
R-HSA-5676590	NIK-->noncanonical NF-kB signaling	2	61	0.0040203	0.227644	0.227644	7	9	0.000633981
R-HSA-3000171	Non-integrin membrane-ECM interactions	2	61	0.0040203	0.227644	0.227644	3	22	0.00154973
R-HSA-3858494	Beta-catenin independent WNT signaling	4	166	0.0109405	0.231289	0.231289	10	51	0.00359256
R-HSA-5654227	Phospholipase C-mediated cascade; FGFR3	1	18	0.00118632	0.233479	0.233479	3	3	0.000211327
R-HSA-1433559	Regulation of KIT signaling	1	18	0.00118632	0.233479	0.233479	3	8	0.000563539
R-HSA-205043	NRIF signals cell death from the nucleus	1	18	0.00118632	0.233479	0.233479	1	7	0.000493097
R-HSA-391160	Signal regulatory protein family interactions	1	18	0.00118632	0.233479	0.233479	1	10	0.000704424
R-HSA-1912422	Pre-NOTCH Expression and Processing	3	113	0.00744744	0.234086	0.234086	5	38	0.00267681
R-HSA-72172	mRNA Splicing	5	224	0.0147631	0.237725	0.237725	14	15	0.00105664
R-HSA-9012852	Signaling by NOTCH3	2	63	0.00415211	0.238484	0.238484	4	37	0.00260637
R-HSA-9012999	RHO GTPase cycle	9	460	0.030317	0.241723	0.241723	33	91	0.00641026
R-HSA-193648	NRAGE signals death through JNK	2	64	0.00421802	0.243915	0.243915	5	7	0.000493097
R-HSA-5578775	Ion homeostasis	2	64	0.00421802	0.243915	0.243915	2	17	0.00119752
R-HSA-2173793	Transcriptional activity of SMAD2/SMAD3:SMAD4 heterotrimer	2	64	0.00421802	0.243915	0.243915	3	51	0.00359256
R-HSA-196299	Beta-catenin phosphorylation cascade	1	19	0.00125222	0.244726	0.244726	4	4	0.00028177
R-HSA-180336	SHC1 events in EGFR signaling	1	19	0.00125222	0.244726	0.244726	4	4	0.00028177
R-HSA-5654228	Phospholipase C-mediated cascade; FGFR4	1	19	0.00125222	0.244726	0.244726	3	3	0.000211327
R-HSA-9027284	Erythropoietin activates RAS	1	19	0.00125222	0.244726	0.244726	6	8	0.000563539
R-HSA-418885	DCC mediated attractive signaling	1	19	0.00125222	0.244726	0.244726	8	12	0.000845309
R-HSA-168927	TICAM1, RIP1-mediated IKK complex recruitment	1	19	0.00125222	0.244726	0.244726	1	3	0.000211327
R-HSA-111447	Activation of BAD and translocation to mitochondria	1	19	0.00125222	0.244726	0.244726	1	5	0.000352212
R-HSA-193639	p75NTR signals via NF-kB	1	19	0.00125222	0.244726	0.244726	2	13	0.000915751
R-HSA-196780	Biotin transport and metabolism	1	19	0.00125222	0.244726	0.244726	2	13	0.000915751
R-HSA-9735871	SARS-CoV-1 targets host intracellular signalling and regulatory pathways	1	19	0.00125222	0.244726	0.244726	1	7	0.000493097
R-HSA-9692914	SARS-CoV-1-host interactions	3	118	0.00777697	0.253644	0.253644	3	48	0.00338123
R-HSA-5607761	Dectin-1 mediated noncanonical NF-kB signaling	2	66	0.00434983	0.254789	0.254789	8	9	0.000633981
R-HSA-354194	GRB2:SOS provides linkage to MAPK signaling for Integrins	1	20	0.00131813	0.255808	0.255808	2	2	0.000140885
R-HSA-5083636	Defective GALNT12 causes CRCS1	1	20	0.00131813	0.255808	0.255808	1	1	7.04424e-05
R-HSA-5083625	Defective GALNT3 causes HFTC	1	20	0.00131813	0.255808	0.255808	1	1	7.04424e-05
R-HSA-936964	Activation of IRF3, IRF7 mediated by TBK1, IKBKE	1	20	0.00131813	0.255808	0.255808	7	9	0.000633981
R-HSA-9758274	Regulation of NF-kappa B signaling	1	20	0.00131813	0.255808	0.255808	6	11	0.000774866
R-HSA-918233	TRAF3-dependent IRF activation pathway	1	20	0.00131813	0.255808	0.255808	6	11	0.000774866
R-HSA-140534	Caspase activation via Death Receptors in the presence of ligand	1	20	0.00131813	0.255808	0.255808	4	9	0.000633981
R-HSA-9664420	Killing mechanisms	1	20	0.00131813	0.255808	0.255808	3	9	0.000633981
R-HSA-9673324	WNT5:FZD7-mediated leishmania damping	1	20	0.00131813	0.255808	0.255808	3	9	0.000633981
R-HSA-9678110	Attachment and Entry	1	20	0.00131813	0.255808	0.255808	2	10	0.000704424
R-HSA-9733458	Induction of Cell-Cell Fusion	1	20	0.00131813	0.255808	0.255808	1	5	0.000352212
R-HSA-5099900	WNT5A-dependent internalization of FZD4	1	20	0.00131813	0.255808	0.255808	1	5	0.000352212
R-HSA-388844	Receptor-type tyrosine-protein phosphatases	1	20	0.00131813	0.255808	0.255808	1	6	0.000422654
R-HSA-5635838	Activation of SMO	1	20	0.00131813	0.255808	0.255808	1	9	0.000633981
R-HSA-112314	Neurotransmitter receptors and postsynaptic signal transmission	5	232	0.0152903	0.259646	0.259646	21	110	0.00774866
R-HSA-2022090	Assembly of collagen fibrils and other multimeric structures	2	67	0.00441574	0.260231	0.260231	16	26	0.0018315
R-HSA-180786	Extension of Telomeres	2	67	0.00441574	0.260231	0.260231	8	28	0.00197239
R-HSA-112043	PLC beta mediated events	2	67	0.00441574	0.260231	0.260231	4	32	0.00225416
R-HSA-186712	Regulation of beta-cell development	2	67	0.00441574	0.260231	0.260231	3	26	0.0018315
R-HSA-2644603	Signaling by NOTCH1 in Cancer	2	68	0.00448165	0.265674	0.265674	11	39	0.00274725
R-HSA-2644602	Signaling by NOTCH1 PEST Domain Mutants in Cancer	2	68	0.00448165	0.265674	0.265674	4	21	0.00147929
R-HSA-2644606	Constitutive Signaling by NOTCH1 PEST Domain Mutants	2	68	0.00448165	0.265674	0.265674	4	21	0.00147929
R-HSA-2894862	Constitutive Signaling by NOTCH1 HD+PEST Domain Mutants	2	68	0.00448165	0.265674	0.265674	4	21	0.00147929
R-HSA-2894858	Signaling by NOTCH1 HD+PEST Domain Mutants in Cancer	2	68	0.00448165	0.265674	0.265674	4	21	0.00147929
R-HSA-1250347	SHC1 events in ERBB4 signaling	1	21	0.00138404	0.266728	0.266728	4	4	0.00028177
R-HSA-141430	Inactivation of APC/C via direct inhibition of the APC/C complex	1	21	0.00138404	0.266728	0.266728	2	2	0.000140885
R-HSA-4420332	Defective B3GALT6 causes EDSP2 and SEMDJL1	1	21	0.00138404	0.266728	0.266728	1	1	7.04424e-05
R-HSA-5083632	Defective C1GALT1C1 causes TNPS	1	21	0.00138404	0.266728	0.266728	1	1	7.04424e-05
R-HSA-3560783	Defective B4GALT7 causes EDS, progeroid type	1	21	0.00138404	0.266728	0.266728	1	1	7.04424e-05
R-HSA-141405	Inhibition of the proteolytic activity of APC/C required for the onset of anaphase by mitotic spindle checkpoint components	1	21	0.00138404	0.266728	0.266728	2	3	0.000211327
R-HSA-5576893	Phase 2 - plateau phase	1	21	0.00138404	0.266728	0.266728	1	3	0.000211327
R-HSA-1442490	Collagen degradation	2	69	0.00454755	0.271117	0.271117	6	34	0.00239504
R-HSA-5357801	Programmed Cell Death	5	237	0.0156199	0.273585	0.273585	15	193	0.0135954
R-HSA-9616222	Transcriptional regulation of granulopoiesis	2	70	0.00461346	0.276559	0.276559	4	27	0.00190194
R-HSA-375165	NCAM signaling for neurite out-growth	2	70	0.00461346	0.276559	0.276559	2	23	0.00162017
R-HSA-5654219	Phospholipase C-mediated cascade: FGFR1	1	22	0.00144994	0.277489	0.277489	3	3	0.000211327
R-HSA-372708	p130Cas linkage to MAPK signaling for integrins	1	22	0.00144994	0.277489	0.277489	3	3	0.000211327
R-HSA-3560801	Defective B3GAT3 causes JDSSDHD	1	22	0.00144994	0.277489	0.277489	1	1	7.04424e-05
R-HSA-176407	Conversion from APC/C:Cdc20 to APC/C:Cdh1 in late anaphase	1	22	0.00144994	0.277489	0.277489	1	3	0.000211327
R-HSA-174437	Removal of the Flap Intermediate from the C-strand	1	22	0.00144994	0.277489	0.277489	1	4	0.00028177
R-HSA-5205685	PINK1-PRKN Mediated Mitophagy	1	22	0.00144994	0.277489	0.277489	1	8	0.000563539
R-HSA-5210891	Uptake and function of anthrax toxins	1	22	0.00144994	0.277489	0.277489	1	20	0.00140885
R-HSA-9006927	Signaling by Non-Receptor Tyrosine Kinases	2	71	0.00467936	0.281999	0.281999	5	53	0.00373345
R-HSA-8848021	Signaling by PTK6	2	71	0.00467936	0.281999	0.281999	5	53	0.00373345
R-HSA-2426168	Activation of gene expression by SREBF (SREBP)	2	71	0.00467936	0.281999	0.281999	2	42	0.00295858
R-HSA-1169091	Activation of NF-kappaB in B cells	2	72	0.00474527	0.287435	0.287435	7	10	0.000704424
R-HSA-9614657	FOXO-mediated transcription of cell death genes	1	23	0.00151585	0.288093	0.288093	12	15	0.00105664
R-HSA-416993	Trafficking of GluR2-containing AMPA receptors	1	23	0.00151585	0.288093	0.288093	2	3	0.000211327
R-HSA-2979096	NOTCH2 Activation and Transmission of Signal to the Nucleus	1	23	0.00151585	0.288093	0.288093	3	11	0.000774866
R-HSA-6804760	Regulation of TP53 Activity through Methylation	1	23	0.00151585	0.288093	0.288093	1	12	0.000845309
R-HSA-9824443	Parasitic Infection Pathways	6	302	0.0199038	0.289051	0.289051	12	95	0.00669203
R-HSA-9658195	Leishmania infection	6	302	0.0199038	0.289051	0.289051	12	95	0.00669203
R-HSA-392499	Metabolism of proteins	36	2214	0.145917	0.29165	0.29165	110	812	0.0571992
R-HSA-112040	G-protein mediated events	2	73	0.00481118	0.292867	0.292867	4	41	0.00288814
R-HSA-1592230	Mitochondrial biogenesis	3	128	0.00843604	0.293364	0.293364	13	36	0.00253593
R-HSA-2029485	Role of phospholipids in phagocytosis	3	129	0.00850194	0.297365	0.297365	6	12	0.000845309
R-HSA-2243919	Crosslinking of collagen fibrils	1	24	0.00158176	0.298542	0.298542	11	13	0.000915751
R-HSA-937041	IKK complex recruitment mediated by RIP1	1	24	0.00158176	0.298542	0.298542	1	3	0.000211327
R-HSA-113510	E2F mediated regulation of DNA replication	1	24	0.00158176	0.298542	0.298542	1	4	0.00028177
R-HSA-392517	Rap1 signalling	1	24	0.00158176	0.298542	0.298542	1	7	0.000493097
R-HSA-449836	Other interleukin signaling	1	24	0.00158176	0.298542	0.298542	1	17	0.00119752
R-HSA-373760	L1CAM interactions	3	130	0.00856785	0.301369	0.301369	6	54	0.00380389
R-HSA-2022870	Chondroitin sulfate biosynthesis	1	25	0.00164766	0.308838	0.308838	9	9	0.000633981
R-HSA-5654221	Phospholipase C-mediated cascade; FGFR2	1	25	0.00164766	0.308838	0.308838	3	3	0.000211327
R-HSA-9609523	Insertion of tail-anchored proteins into the endoplasmic reticulum membrane	1	25	0.00164766	0.308838	0.308838	5	7	0.000493097
R-HSA-9823730	Formation of definitive endoderm	1	25	0.00164766	0.308838	0.308838	2	13	0.000915751
R-HSA-445144	Signal transduction by L1	1	25	0.00164766	0.308838	0.308838	1	11	0.000774866
R-HSA-1650814	Collagen biosynthesis and modifying enzymes	2	76	0.0050089	0.309126	0.309126	22	51	0.00359256
R-HSA-204005	COPII-mediated vesicle transport	2	77	0.0050748	0.314531	0.314531	12	16	0.00112708
R-HSA-179409	APC-Cdc20 mediated degradation of Nek2A	1	26	0.00171357	0.318984	0.318984	3	3	0.000211327
R-HSA-1483257	Phospholipid metabolism	6	314	0.0206947	0.319723	0.319723	6	218	0.0153564
R-HSA-9013408	RHOG GTPase cycle	2	78	0.00514071	0.319926	0.319926	2	6	0.000422654
R-HSA-9824446	Viral Infection Pathways	18	1073	0.0707177	0.321825	0.321825	78	651	0.045858
R-HSA-9678108	SARS-CoV-1 Infection	4	194	0.0127859	0.322139	0.322139	5	159	0.0112003
R-HSA-5250913	Positive epigenetic regulation of rRNA expression	2	79	0.00520662	0.325311	0.325311	5	7	0.000493097
R-HSA-5625740	RHO GTPases activate PKNs	2	79	0.00520662	0.325311	0.325311	10	20	0.00140885
R-HSA-9013106	RHOC GTPase cycle	2	79	0.00520662	0.325311	0.325311	2	6	0.000422654
R-HSA-438066	Unblocking of NMDA receptors, glutamate binding and activation	1	27	0.00177948	0.328981	0.328981	5	5	0.000352212
R-HSA-442982	Ras activation upon Ca2+ influx through NMDA receptor	1	27	0.00177948	0.328981	0.328981	2	2	0.000140885
R-HSA-9617828	FOXO-mediated transcription of cell cycle genes	1	27	0.00177948	0.328981	0.328981	18	22	0.00154973
R-HSA-5654706	FRS-mediated FGFR3 signaling	1	27	0.00177948	0.328981	0.328981	7	9	0.000633981
R-HSA-9705462	Inactivation of CSF3 (G-CSF) signaling	1	27	0.00177948	0.328981	0.328981	5	9	0.000633981
R-HSA-9617324	Negative regulation of NMDA receptor-mediated neuronal transmission	1	27	0.00177948	0.328981	0.328981	2	4	0.00028177
R-HSA-9694614	Attachment and Entry	1	27	0.00177948	0.328981	0.328981	3	11	0.000774866
R-HSA-947581	Molybdenum cofactor biosynthesis	1	27	0.00177948	0.328981	0.328981	1	6	0.000422654
R-HSA-9725371	Nuclear events stimulated by ALK signaling in cancer	1	27	0.00177948	0.328981	0.328981	1	9	0.000633981
R-HSA-204998	Cell death signalling via NRAGE, NRIF and NADE	2	81	0.00533843	0.336046	0.336046	6	17	0.00119752
R-HSA-4086398	Ca2+ pathway	2	81	0.00533843	0.336046	0.336046	8	27	0.00190194
R-HSA-977068	Termination of O-glycan biosynthesis	1	28	0.00184538	0.338832	0.338832	4	4	0.00028177
R-HSA-912694	Regulation of IFNA/IFNB signaling	1	28	0.00184538	0.338832	0.338832	4	5	0.000352212
R-HSA-5654712	FRS-mediated FGFR4 signaling	1	28	0.00184538	0.338832	0.338832	7	9	0.000633981
R-HSA-350054	Notch-HLH transcription pathway	1	28	0.00184538	0.338832	0.338832	1	2	0.000140885
R-HSA-9793380	Formation of paraxial mesoderm	1	28	0.00184538	0.338832	0.338832	4	12	0.000845309
R-HSA-166208	mTORC1-mediated signalling	1	28	0.00184538	0.338832	0.338832	2	8	0.000563539
R-HSA-112409	RAF-independent MAPK1/3 activation	1	28	0.00184538	0.338832	0.338832	2	12	0.000845309
R-HSA-200425	Carnitine metabolism	1	28	0.00184538	0.338832	0.338832	1	9	0.000633981
R-HSA-6804115	TP53 regulates transcription of additional cell cycle genes whose exact role in the p53 pathway remain uncertain	1	28	0.00184538	0.338832	0.338832	1	14	0.000986193
R-HSA-167160	RNA Pol II CTD phosphorylation and interaction with CE during HIV infection	1	29	0.00191129	0.34854	0.34854	5	5	0.000352212
R-HSA-77075	RNA Pol II CTD phosphorylation and interaction with CE	1	29	0.00191129	0.34854	0.34854	5	5	0.000352212
R-HSA-8854691	Interleukin-20 family signaling	1	29	0.00191129	0.34854	0.34854	20	56	0.00394477
R-HSA-2024101	CS/DS degradation	1	29	0.00191129	0.34854	0.34854	3	10	0.000704424
R-HSA-9634638	Estrogen-dependent nuclear events downstream of ESR-membrane signaling	1	29	0.00191129	0.34854	0.34854	2	12	0.000845309
R-HSA-3000170	Syndecan interactions	1	29	0.00191129	0.34854	0.34854	1	15	0.00105664
R-HSA-73854	RNA Polymerase I Promoter Clearance	2	84	0.00553615	0.352053	0.352053	4	10	0.000704424
R-HSA-1474244	Extracellular matrix organization	6	328	0.0216173	0.356078	0.356078	71	319	0.0224711
R-HSA-6781827	Transcription-Coupled Nucleotide Excision Repair (TC-NER)	2	85	0.00560206	0.35736	0.35736	17	17	0.00119752
R-HSA-429947	Deadenylation of mRNA	1	30	0.0019772	0.358105	0.358105	1	4	0.00028177
R-HSA-204174	Regulation of pyruvate dehydrogenase (PDH) complex	1	30	0.0019772	0.358105	0.358105	1	4	0.00028177
R-HSA-418592	ADP signalling through P2Y purinoceptor 1	1	30	0.0019772	0.358105	0.358105	1	7	0.000493097
R-HSA-5669034	TNFs bind their physiological receptors	1	30	0.0019772	0.358105	0.358105	1	13	0.000915751
R-HSA-5689880	Ub-specific processing proteases	4	206	0.0135767	0.362056	0.362056	5	40	0.0028177
R-HSA-73864	RNA Polymerase I Transcription	2	86	0.00566796	0.362651	0.362651	7	14	0.000986193
R-HSA-9755511	KEAP1-NFE2L2 pathway	3	146	0.00962236	0.365507	0.365507	10	78	0.00549451
R-HSA-71387	Metabolism of carbohydrates	8	459	0.0302511	0.367461	0.367461	22	241	0.0169766
R-HSA-1971475	A tetrasaccharide linker sequence is required for GAG synthesis	1	31	0.0020431	0.36753	0.36753	5	5	0.000352212
R-HSA-5654693	FRS-mediated FGFR1 signaling	1	31	0.0020431	0.36753	0.36753	7	9	0.000633981
R-HSA-203927	MicroRNA (miRNA) biogenesis	1	31	0.0020431	0.36753	0.36753	3	8	0.000563539
R-HSA-1660516	Synthesis of PIPs at the early endosome membrane	1	31	0.0020431	0.36753	0.36753	1	13	0.000915751
R-HSA-3296469	Defects in cobalamin (B12) metabolism	1	31	0.0020431	0.36753	0.36753	1	14	0.000986193
R-HSA-1655829	Regulation of cholesterol biosynthesis by SREBP (SREBF)	2	87	0.00573387	0.367926	0.367926	2	52	0.003663
R-HSA-9824439	Bacterial Infection Pathways	4	209	0.0137745	0.372041	0.372041	7	152	0.0107072
R-HSA-69202	Cyclin E associated events during G1/S transition	2	88	0.00579978	0.373184	0.373184	2	20	0.00140885
R-HSA-1474228	Degradation of the extracellular matrix	3	148	0.00975417	0.373486	0.373486	8	105	0.00739645
R-HSA-5357769	Caspase activation via extrinsic apoptotic signalling pathway	1	32	0.00210901	0.376818	0.376818	4	17	0.00119752
R-HSA-5689901	Metalloprotease DUBs	1	32	0.00210901	0.376818	0.376818	1	6	0.000422654
R-HSA-8934593	Regulation of RUNX1 Expression and Activity	1	32	0.00210901	0.376818	0.376818	2	19	0.00133841
R-HSA-1660514	Synthesis of PIPs at the Golgi membrane	1	32	0.00210901	0.376818	0.376818	1	11	0.000774866
R-HSA-1855183	Synthesis of IP2, IP, and Ins in the cytosol	1	32	0.00210901	0.376818	0.376818	1	14	0.000986193
R-HSA-9663891	Selective autophagy	2	89	0.00586568	0.378424	0.378424	3	48	0.00338123
R-HSA-1632852	Macroautophagy	3	150	0.00988598	0.381445	0.381445	14	87	0.00612849
R-HSA-1852241	Organelle biogenesis and maintenance	6	338	0.0222764	0.382243	0.382243	21	86	0.00605804
R-HSA-2559582	Senescence-Associated Secretory Phenotype (SASP)	2	90	0.00593159	0.383646	0.383646	6	22	0.00154973
R-HSA-69656	Cyclin A:Cdk2-associated events at S phase entry	2	90	0.00593159	0.383646	0.383646	2	19	0.00133841
R-HSA-73863	RNA Polymerase I Transcription Termination	1	33	0.00217492	0.38597	0.38597	3	4	0.00028177
R-HSA-3928663	EPHA-mediated growth cone collapse	1	33	0.00217492	0.38597	0.38597	3	4	0.00028177
R-HSA-73728	RNA Polymerase I Promoter Opening	1	33	0.00217492	0.38597	0.38597	1	2	0.000140885
R-HSA-4641262	Disassembly of the destruction complex and recruitment of AXIN to the membrane	1	33	0.00217492	0.38597	0.38597	2	7	0.000493097
R-HSA-174414	Processive synthesis on the C-strand of the telomere	1	33	0.00217492	0.38597	0.38597	2	7	0.000493097
R-HSA-5357956	TNFR1-induced NF-kappa-B signaling pathway	1	33	0.00217492	0.38597	0.38597	1	5	0.000352212
R-HSA-1500620	Meiosis	2	91	0.0059975	0.388849	0.388849	7	15	0.00105664
R-HSA-1168372	Downstream signaling events of B Cell Receptor (BCR)	2	91	0.0059975	0.388849	0.388849	7	15	0.00105664
R-HSA-388396	GPCR downstream signalling	13	795	0.0523957	0.393097	0.393097	20	175	0.0123274
R-HSA-453276	Regulation of mitotic cell cycle	2	92	0.0060634	0.394033	0.394033	10	40	0.0028177
R-HSA-174143	APC/C-mediated degradation of cell cycle proteins	2	92	0.0060634	0.394033	0.394033	10	40	0.0028177
R-HSA-9013404	RAC2 GTPase cycle	2	92	0.0060634	0.394033	0.394033	2	10	0.000704424
R-HSA-5654700	FRS-mediated FGFR2 signaling	1	34	0.00224082	0.394988	0.394988	7	9	0.000633981
R-HSA-171319	Telomere Extension By Telomerase	1	34	0.00224082	0.394988	0.394988	6	10	0.000704424
R-HSA-113418	Formation of the Early Elongation Complex	1	34	0.00224082	0.394988	0.394988	1	3	0.000211327
R-HSA-167158	Formation of the HIV-1 Early Elongation Complex	1	34	0.00224082	0.394988	0.394988	1	5	0.000352212
R-HSA-8980692	RHOA GTPase cycle	3	154	0.0101496	0.397295	0.397295	3	6	0.000422654
R-HSA-5334118	DNA methylation	1	35	0.00230673	0.403875	0.403875	7	7	0.000493097
R-HSA-72086	mRNA Capping	1	35	0.00230673	0.403875	0.403875	9	11	0.000774866
R-HSA-450282	MAPK targets/ Nuclear events mediated by MAP kinases	1	35	0.00230673	0.403875	0.403875	2	16	0.00112708
R-HSA-418990	Adherens junctions interactions	1	35	0.00230673	0.403875	0.403875	1	16	0.00112708
R-HSA-9818027	NFE2L2 regulating anti-oxidant/detoxification enzymes	1	35	0.00230673	0.403875	0.403875	1	24	0.00169062
R-HSA-8876198	RAB GEFs exchange GTP for GDP on RABs	2	94	0.00619522	0.40434	0.40434	3	21	0.00147929
R-HSA-381038	XBP1(S) activates chaperone genes	2	95	0.00626112	0.409463	0.409463	1	47	0.00331079
R-HSA-456926	Thrombin signalling through proteinase activated receptors (PARs)	1	36	0.00237264	0.412631	0.412631	5	16	0.00112708
R-HSA-380972	Energy dependent regulation of mTOR by LKB1-AMPK	1	36	0.00237264	0.412631	0.412631	2	7	0.000493097
R-HSA-5626467	RHO GTPases activate IQGAPs	1	36	0.00237264	0.412631	0.412631	1	5	0.000352212
R-HSA-8863795	Downregulation of ERBB2 signaling	1	36	0.00237264	0.412631	0.412631	1	14	0.000986193
R-HSA-372790	Signaling by GPCR	14	876	0.0577341	0.419272	0.419272	21	392	0.0276134
R-HSA-9645723	Diseases of programmed cell death	2	97	0.00639293	0.419643	0.419643	1	37	0.00260637
R-HSA-182971	EGFR downregulation	1	37	0.00243854	0.421259	0.421259	4	22	0.00154973
R-HSA-5694530	Cargo concentration in the ER	1	37	0.00243854	0.421259	0.421259	2	12	0.000845309
R-HSA-4086400	PCP/CE pathway	2	99	0.00652475	0.429734	0.429734	2	24	0.00169062
R-HSA-4791275	Signaling by WNT in cancer	1	38	0.00250445	0.429761	0.429761	5	16	0.00112708
R-HSA-1980145	Signaling by NOTCH2	1	38	0.00250445	0.429761	0.429761	3	20	0.00140885
R-HSA-2173795	Downregulation of SMAD2/3:SMAD4 transcriptional activity	1	38	0.00250445	0.429761	0.429761	2	27	0.00190194
R-HSA-111465	Apoptotic cleavage of cellular proteins	1	38	0.00250445	0.429761	0.429761	1	38	0.00267681
R-HSA-9013423	RAC3 GTPase cycle	2	100	0.00659065	0.434744	0.434744	6	6	0.000422654
R-HSA-199977	ER to Golgi Anterograde Transport	3	164	0.0108087	0.4364	0.4364	18	39	0.00274725
R-HSA-68616	Assembly of the ORC complex at the origin of replication	1	39	0.00257036	0.438139	0.438139	2	11	0.000774866
R-HSA-5675482	Regulation of necroptotic cell death	1	39	0.00257036	0.438139	0.438139	2	21	0.00147929
R-HSA-9022692	Regulation of MECP2 expression and activity	1	39	0.00257036	0.438139	0.438139	1	14	0.000986193
R-HSA-381070	IRE1alpha activates chaperones	2	101	0.00665656	0.439732	0.439732	1	53	0.00373345
R-HSA-9612973	Autophagy	3	166	0.0109405	0.444113	0.444113	14	108	0.00760778
R-HSA-2682334	EPH-Ephrin signaling	2	102	0.00672247	0.444695	0.444695	24	56	0.00394477
R-HSA-397014	Muscle contraction	4	232	0.0152903	0.447819	0.447819	4	53	0.00373345
R-HSA-5358351	Signaling by Hedgehog	3	168	0.0110723	0.451785	0.451785	13	82	0.00577628
R-HSA-5696400	Dual Incision in GG-NER	1	41	0.00270217	0.454529	0.454529	3	3	0.000211327
R-HSA-5663213	RHO GTPases Activate WASPs and WAVEs	1	41	0.00270217	0.454529	0.454529	1	10	0.000704424
R-HSA-168638	NOD1/2 Signaling Pathway	1	41	0.00270217	0.454529	0.454529	1	18	0.00126796
R-HSA-392518	Signal amplification	1	41	0.00270217	0.454529	0.454529	1	19	0.00133841
R-HSA-1474290	Collagen formation	2	104	0.00685428	0.454547	0.454547	38	77	0.00542406
R-HSA-8939236	RUNX1 regulates transcription of genes involved in differentiation of HSCs	2	105	0.00692019	0.459436	0.459436	5	15	0.00105664
R-HSA-6807878	COPI-mediated anterograde transport	2	107	0.007052	0.469137	0.469137	5	12	0.000845309
R-HSA-170834	Signaling by TGF-beta Receptor Complex	2	107	0.007052	0.469137	0.469137	3	100	0.00704424
R-HSA-69205	G1/S-Specific Transcription	1	43	0.00283398	0.470442	0.470442	28	28	0.00197239
R-HSA-9696264	RND3 GTPase cycle	1	43	0.00283398	0.470442	0.470442	1	2	0.000140885
R-HSA-877300	Interferon gamma signaling	3	173	0.0114018	0.47077	0.47077	3	18	0.00126796
R-HSA-427359	SIRT1 negatively regulates rRNA expression	1	44	0.00289989	0.478225	0.478225	3	5	0.000352212
R-HSA-5689896	Ovarian tumor domain proteases	1	44	0.00289989	0.478225	0.478225	2	14	0.000986193
R-HSA-419037	NCAM1 interactions	1	44	0.00289989	0.478225	0.478225	1	10	0.000704424
R-HSA-2173796	SMAD2/SMAD3:SMAD4 heterotrimer regulates transcription	1	44	0.00289989	0.478225	0.478225	1	24	0.00169062
R-HSA-2871837	FCERI mediated NF-kB activation	3	175	0.0115336	0.478282	0.478282	6	19	0.00133841
R-HSA-1989781	PPARA activates gene expression	3	175	0.0115336	0.478282	0.478282	2	41	0.00288814
R-HSA-400206	Regulation of lipid metabolism by PPARalpha	3	177	0.0116655	0.485745	0.485745	2	45	0.00316991
R-HSA-5213460	RIPK1-mediated regulated necrosis	1	45	0.00296579	0.485894	0.485894	3	29	0.00204283
R-HSA-1566948	Elastic fibre formation	1	45	0.00296579	0.485894	0.485894	1	17	0.00119752
R-HSA-69242	S Phase	3	179	0.0117973	0.493156	0.493156	6	55	0.00387433
R-HSA-9035034	RHOF GTPase cycle	1	46	0.0030317	0.49345	0.49345	1	3	0.000211327
R-HSA-111885	Opioid Signalling	2	113	0.00744744	0.497608	0.497608	4	59	0.0041561
R-HSA-5696395	Formation of Incision Complex in GG-NER	1	47	0.00309761	0.500896	0.500896	8	10	0.000704424
R-HSA-9670095	Inhibition of DNA recombination at telomere	1	47	0.00309761	0.500896	0.500896	2	4	0.00028177
R-HSA-427389	ERCC6 (CSB) and EHMT2 (G9a) positively regulate rRNA expression	1	47	0.00309761	0.500896	0.500896	2	4	0.00028177
R-HSA-202433	Generation of second messenger molecules	1	47	0.00309761	0.500896	0.500896	7	17	0.00119752
R-HSA-73779	RNA Polymerase II Transcription Pre-Initiation And Promoter Opening	1	47	0.00309761	0.500896	0.500896	1	5	0.000352212
R-HSA-381771	Synthesis, secretion, and inactivation of Glucagon-like Peptide-1 (GLP-1)	1	47	0.00309761	0.500896	0.500896	1	8	0.000563539
R-HSA-1251985	Nuclear signaling by ERBB4	1	47	0.00309761	0.500896	0.500896	1	34	0.00239504
R-HSA-5625886	Activated PKN1 stimulates transcription of AR (androgen receptor) regulated genes KLK2 and KLK3	1	48	0.00316351	0.508233	0.508233	8	11	0.000774866
R-HSA-167162	RNA Polymerase II HIV Promoter Escape	1	49	0.00322942	0.515463	0.515463	9	9	0.000633981
R-HSA-167161	HIV Transcription Initiation	1	49	0.00322942	0.515463	0.515463	4	4	0.00028177
R-HSA-75953	RNA Polymerase II Transcription Initiation	1	49	0.00322942	0.515463	0.515463	3	3	0.000211327
R-HSA-174417	Telomere C-strand (Lagging Strand) Synthesis	1	49	0.00322942	0.515463	0.515463	2	18	0.00126796
R-HSA-3000480	Scavenging by Class A Receptors	1	49	0.00322942	0.515463	0.515463	1	10	0.000704424
R-HSA-9609736	Assembly and cell surface presentation of NMDA receptors	1	49	0.00322942	0.515463	0.515463	1	23	0.00162017
R-HSA-8951664	Neddylation	4	254	0.0167403	0.517504	0.517504	11	44	0.00309946
R-HSA-73762	RNA Polymerase I Transcription Initiation	1	50	0.00329533	0.522586	0.522586	1	6	0.000422654
R-HSA-5696398	Nucleotide Excision Repair	2	119	0.00784288	0.525091	0.525091	28	37	0.00260637
R-HSA-983705	Signaling by the B Cell Receptor (BCR)	3	189	0.0124563	0.529396	0.529396	11	45	0.00316991
R-HSA-2672351	Stimuli-sensing channels	2	120	0.00790879	0.529573	0.529573	2	33	0.0023246
R-HSA-73776	RNA Polymerase II Promoter Escape	1	51	0.00336123	0.529606	0.529606	7	7	0.000493097
R-HSA-400508	Incretin synthesis, secretion, and inactivation	1	51	0.00336123	0.529606	0.529606	1	15	0.00105664
R-HSA-9637690	Response of Mtb to phagocytosis	1	51	0.00336123	0.529606	0.529606	1	30	0.00211327
R-HSA-9013149	RAC1 GTPase cycle	3	191	0.0125882	0.536471	0.536471	3	6	0.000422654
R-HSA-3928662	EPHB-mediated forward signaling	1	52	0.00342714	0.536523	0.536523	5	26	0.0018315
R-HSA-3214858	RMTs methylate histone arginines	1	52	0.00342714	0.536523	0.536523	3	22	0.00154973
R-HSA-196741	Cobalamin (Cbl, vitamin B12) transport and metabolism	1	52	0.00342714	0.536523	0.536523	2	27	0.00190194
R-HSA-1474165	Reproduction	2	122	0.0080406	0.53845	0.53845	7	24	0.00169062
R-HSA-76042	RNA Polymerase II Transcription Initiation And Promoter Clearance	1	53	0.00349305	0.543338	0.543338	11	11	0.000774866
R-HSA-774815	Nucleosome assembly	1	53	0.00349305	0.543338	0.543338	4	4	0.00028177
R-HSA-606279	Deposition of new CENPA-containing nucleosomes at the centromere	1	53	0.00349305	0.543338	0.543338	4	4	0.00028177
R-HSA-6783310	Fanconi Anemia Pathway	1	53	0.00349305	0.543338	0.543338	10	15	0.00105664
R-HSA-5610787	Hedgehog 'off' state	2	124	0.00817241	0.547212	0.547212	3	32	0.00225416
R-HSA-2299718	Condensation of Prophase Chromosomes	1	54	0.00355895	0.550054	0.550054	8	10	0.000704424
R-HSA-75153	Apoptotic execution phase	1	54	0.00355895	0.550054	0.550054	1	57	0.00401522
R-HSA-5628897	TP53 Regulates Metabolic Genes	2	126	0.00830422	0.555857	0.555857	2	34	0.00239504
R-HSA-3928665	EPH-ephrin mediated repulsion of cells	1	55	0.00362486	0.556671	0.556671	5	9	0.000633981
R-HSA-3560782	Diseases associated with glycosaminoglycan metabolism	1	55	0.00362486	0.556671	0.556671	7	29	0.00204283
R-HSA-6811440	Retrograde transport at the Trans-Golgi-Network	1	55	0.00362486	0.556671	0.556671	2	20	0.00140885
R-HSA-381426	Regulation of Insulin-like Growth Factor (IGF) transport and uptake by Insulin-like Growth Factor Binding Proteins (IGFBPs)	2	127	0.00837013	0.560136	0.560136	9	14	0.000986193
R-HSA-6781823	Formation of TC-NER Pre-Incision Complex	1	56	0.00369077	0.563192	0.563192	7	7	0.000493097
R-HSA-9031628	NGF-stimulated transcription	1	56	0.00369077	0.563192	0.563192	2	37	0.00260637
R-HSA-2871809	FCERI mediated Ca+2 mobilization	2	129	0.00850194	0.568605	0.568605	5	11	0.000774866
R-HSA-8941858	Regulation of RUNX3 expression and activity	1	57	0.00375667	0.569617	0.569617	3	9	0.000633981
R-HSA-9604323	Negative regulation of NOTCH4 signaling	1	57	0.00375667	0.569617	0.569617	1	6	0.000422654
R-HSA-157858	Gap junction trafficking and regulation	1	57	0.00375667	0.569617	0.569617	3	24	0.00169062
R-HSA-912446	Meiotic recombination	1	57	0.00375667	0.569617	0.569617	1	9	0.000633981
R-HSA-9013405	RHOD GTPase cycle	1	57	0.00375667	0.569617	0.569617	1	9	0.000633981
R-HSA-70268	Pyruvate metabolism	1	57	0.00375667	0.569617	0.569617	1	15	0.00105664
R-HSA-112315	Transmission across Chemical Synapses	5	344	0.0226719	0.575308	0.575308	21	167	0.0117639
R-HSA-9007101	Rab regulation of trafficking	2	131	0.00863376	0.576957	0.576957	3	35	0.00246548
R-HSA-69541	Stabilization of p53	1	59	0.00388849	0.582186	0.582186	6	15	0.00105664
R-HSA-8866654	E3 ubiquitin ligases ubiquitinate target proteins	1	60	0.00395439	0.588333	0.588333	2	16	0.00112708
R-HSA-5339562	Uptake and actions of bacterial toxins	1	60	0.00395439	0.588333	0.588333	1	66	0.0046492
R-HSA-983712	Ion channel transport	3	208	0.0137086	0.594082	0.594082	3	51	0.00359256
R-HSA-1221632	Meiotic synapsis	1	61	0.0040203	0.59439	0.59439	6	6	0.000422654
R-HSA-432722	Golgi Associated Vesicle Biogenesis	1	61	0.0040203	0.59439	0.59439	4	7	0.000493097
R-HSA-9639288	Amino acids regulate mTORC1	1	61	0.0040203	0.59439	0.59439	3	12	0.000845309
R-HSA-9006936	Signaling by TGFB family members	2	136	0.00896329	0.597318	0.597318	3	125	0.0088053
R-HSA-5617833	Cilium Assembly	3	210	0.0138404	0.60055	0.60055	8	50	0.00352212
R-HSA-418597	G alpha (z) signalling events	1	63	0.00415211	0.606238	0.606238	3	13	0.000915751
R-HSA-9013406	RHOQ GTPase cycle	1	63	0.00415211	0.606238	0.606238	1	5	0.000352212
R-HSA-6811436	COPI-independent Golgi-to-ER retrograde traffic	1	63	0.00415211	0.606238	0.606238	1	7	0.000493097
R-HSA-69275	G2/M Transition	3	212	0.0139722	0.60695	0.60695	12	78	0.00549451
R-HSA-168249	Innate Immune System	19	1340	0.0883148	0.607207	0.607207	130	725	0.0510707
R-HSA-9662361	Sensory processing of sound by outer hair cells of the cochlea	1	64	0.00421802	0.612033	0.612033	1	8	0.000563539
R-HSA-9664323	FCGR3A-mediated IL10 synthesis	2	141	0.00929282	0.616939	0.616939	6	20	0.00140885
R-HSA-5621480	Dectin-2 family	1	65	0.00428393	0.617742	0.617742	1	12	0.000845309
R-HSA-6782210	Gap-filling DNA repair synthesis and ligation in TC-NER	1	66	0.00434983	0.623368	0.623368	2	2	0.000140885
R-HSA-9772572	Early SARS-CoV-2 Infection Events	1	66	0.00434983	0.623368	0.623368	3	74	0.00521274
R-HSA-948021	Transport to the Golgi and subsequent modification	3	219	0.0144335	0.628812	0.628812	18	60	0.00422654
R-HSA-6811442	Intra-Golgi and retrograde Golgi-to-ER traffic	3	219	0.0144335	0.628812	0.628812	9	48	0.00338123
R-HSA-429914	Deadenylation-dependent mRNA decay	1	67	0.00441574	0.628912	0.628912	1	10	0.000704424
R-HSA-6782135	Dual incision in TC-NER	1	68	0.00448165	0.634374	0.634374	7	7	0.000493097
R-HSA-421270	Cell-cell junction organization	1	68	0.00448165	0.634374	0.634374	1	21	0.00147929
R-HSA-69580	p53-Dependent G1/S DNA damage checkpoint	1	70	0.00461346	0.64506	0.64506	6	22	0.00154973
R-HSA-69563	p53-Dependent G1 DNA Damage Response	1	70	0.00461346	0.64506	0.64506	6	22	0.00154973
R-HSA-2559586	DNA Damage/Telomere Stress Induced Senescence	1	70	0.00461346	0.64506	0.64506	3	18	0.00126796
R-HSA-69206	G1/S Transition	2	150	0.00988598	0.6504	0.6504	31	61	0.00429699
R-HSA-1234176	Oxygen-dependent proline hydroxylation of Hypoxia-inducible Factor Alpha	1	72	0.00474527	0.655434	0.655434	8	12	0.000845309
R-HSA-69615	G1/S DNA Damage Checkpoints	1	72	0.00474527	0.655434	0.655434	6	26	0.0018315
R-HSA-936837	Ion transport by P-type ATPases	1	72	0.00474527	0.655434	0.655434	1	17	0.00119752
R-HSA-913709	O-linked glycosylation of mucins	1	73	0.00481118	0.660508	0.660508	16	16	0.00112708
R-HSA-174184	Cdc20:Phospho-APC/C mediated degradation of Cyclin A	1	73	0.00481118	0.660508	0.660508	3	3	0.000211327
R-HSA-1793185	Chondroitin sulfate/dermatan sulfate metabolism	1	73	0.00481118	0.660508	0.660508	21	28	0.00197239
R-HSA-5362517	Signaling by Retinoic Acid	1	73	0.00481118	0.660508	0.660508	1	22	0.00154973
R-HSA-179419	APC:Cdc20 mediated degradation of cell cycle proteins prior to satisfation of the cell cycle checkpoint	1	74	0.00487708	0.665507	0.665507	6	6	0.000422654
R-HSA-8948751	Regulation of PTEN stability and activity	1	74	0.00487708	0.665507	0.665507	1	13	0.000915751
R-HSA-381119	Unfolded Protein Response (UPR)	2	155	0.0102155	0.667968	0.667968	1	94	0.00662158
R-HSA-9013026	RHOB GTPase cycle	1	75	0.00494299	0.670433	0.670433	1	6	0.000422654
R-HSA-9664422	FCGR3A-mediated phagocytosis	2	157	0.0103473	0.674794	0.674794	3	27	0.00190194
R-HSA-9664407	Parasite infection	2	157	0.0103473	0.674794	0.674794	3	27	0.00190194
R-HSA-9664417	Leishmania phagocytosis	2	157	0.0103473	0.674794	0.674794	3	27	0.00190194
R-HSA-176409	APC/C:Cdc20 mediated degradation of mitotic proteins	1	76	0.0050089	0.675287	0.675287	7	13	0.000915751
R-HSA-9662360	Sensory processing of sound by inner hair cells of the cochlea	1	76	0.0050089	0.675287	0.675287	1	7	0.000493097
R-HSA-5218859	Regulated Necrosis	1	76	0.0050089	0.675287	0.675287	3	52	0.003663
R-HSA-176814	Activation of APC/C and APC/C:Cdc20 mediated degradation of mitotic proteins	1	77	0.0050748	0.680069	0.680069	7	15	0.00105664
R-HSA-9013148	CDC42 GTPase cycle	2	159	0.0104791	0.681506	0.681506	2	6	0.000422654
R-HSA-3906995	Diseases associated with O-glycosylation of proteins	1	78	0.00514071	0.684781	0.684781	3	9	0.000633981
R-HSA-983168	Antigen processing: Ubiquitination & Proteasome degradation	4	315	0.0207606	0.685209	0.685209	4	9	0.000633981
R-HSA-199992	trans-Golgi Network Vesicle Budding	1	80	0.00527252	0.694	0.694	4	19	0.00133841
R-HSA-198725	Nuclear Events (kinase and transcription factor activation)	1	80	0.00527252	0.694	0.694	2	48	0.00338123
R-HSA-1445148	Translocation of SLC2A4 (GLUT4) to the plasma membrane	1	81	0.00533843	0.698508	0.698508	4	15	0.00105664
R-HSA-75105	Fatty acyl-CoA biosynthesis	1	82	0.00540434	0.70295	0.70295	1	25	0.00176106
R-HSA-176408	Regulation of APC/C activators between G1/S and early anaphase	1	83	0.00547024	0.707327	0.707327	2	14	0.000986193
R-HSA-8939902	Regulation of RUNX2 expression and activity	1	83	0.00547024	0.707327	0.707327	2	32	0.00225416
R-HSA-8852135	Protein ubiquitination	1	83	0.00547024	0.707327	0.707327	2	32	0.00225416
R-HSA-9020591	Interleukin-12 signaling	1	84	0.00553615	0.711639	0.711639	10	56	0.00394477
R-HSA-1234174	Cellular response to hypoxia	1	86	0.00566796	0.720076	0.720076	16	20	0.00140885
R-HSA-6783783	Interleukin-10 signaling	1	86	0.00566796	0.720076	0.720076	6	15	0.00105664
R-HSA-416482	G alpha (12/13) signalling events	1	86	0.00566796	0.720076	0.720076	1	15	0.00105664
R-HSA-9659379	Sensory processing of sound	1	87	0.00573387	0.724201	0.724201	2	13	0.000915751
R-HSA-1638091	Heparan sulfate/heparin (HS-GAG) metabolism	1	87	0.00573387	0.724201	0.724201	5	33	0.0023246
R-HSA-983169	Class I MHC mediated antigen processing & presentation	5	412	0.0271535	0.72955	0.72955	5	48	0.00338123
R-HSA-977225	Amyloid fiber formation	1	89	0.00586568	0.732271	0.732271	1	33	0.0023246
R-HSA-112316	Neuronal System	6	490	0.0322942	0.732531	0.732531	22	221	0.0155678
R-HSA-196849	Metabolism of water-soluble vitamins and cofactors	3	258	0.0170039	0.735026	0.735026	5	143	0.0100733
R-HSA-195253	Degradation of beta-catenin by the destruction complex	1	91	0.0059975	0.740107	0.740107	10	23	0.00162017
R-HSA-9707564	Cytoprotection by HMOX1	1	91	0.0059975	0.740107	0.740107	1	22	0.00154973
R-HSA-5696399	Global Genome Nucleotide Excision Repair (GG-NER)	1	92	0.0060634	0.743938	0.743938	11	20	0.00140885
R-HSA-9013694	Signaling by NOTCH4	1	92	0.0060634	0.743938	0.743938	1	20	0.00140885
R-HSA-450531	Regulation of mRNA stability by proteins that bind AU-rich elements	1	93	0.00612931	0.747714	0.747714	2	26	0.0018315
R-HSA-6794362	Protein-protein interactions at synapses	1	93	0.00612931	0.747714	0.747714	1	33	0.0023246
R-HSA-5419276	Mitochondrial translation termination	1	94	0.00619522	0.751433	0.751433	5	5	0.000352212
R-HSA-5389840	Mitochondrial translation elongation	1	94	0.00619522	0.751433	0.751433	5	8	0.000563539
R-HSA-446728	Cell junction organization	1	95	0.00626112	0.755099	0.755099	1	37	0.00260637
R-HSA-447115	Interleukin-12 family signaling	1	96	0.00632703	0.75871	0.75871	29	114	0.00803043
R-HSA-5368286	Mitochondrial translation initiation	1	96	0.00632703	0.75871	0.75871	1	4	0.00028177
R-HSA-9772573	Late SARS-CoV-2 Infection Events	1	98	0.00645884	0.765775	0.765775	1	69	0.00486052
R-HSA-5619084	ABC transporter disorders	1	99	0.00652475	0.76923	0.76923	1	23	0.00162017
R-HSA-373080	Class B/2 (Secretin family receptors)	1	99	0.00652475	0.76923	0.76923	1	24	0.00169062
R-HSA-9711123	Cellular response to chemical stress	3	274	0.0180584	0.771093	0.771093	11	134	0.00943928
R-HSA-71406	Pyruvate metabolism and Citric Acid (TCA) cycle	1	100	0.00659065	0.772634	0.772634	1	36	0.00253593
R-HSA-8986944	Transcriptional Regulation by MECP2	1	100	0.00659065	0.772634	0.772634	1	77	0.00542406
R-HSA-199991	Membrane Trafficking	8	668	0.0440256	0.773103	0.773103	53	219	0.0154269
R-HSA-9662851	Anti-inflammatory response favouring Leishmania parasite infection	2	193	0.01272	0.779128	0.779128	6	40	0.0028177
R-HSA-9664433	Leishmania parasite growth and survival	2	193	0.01272	0.779128	0.779128	6	40	0.0028177
R-HSA-5368287	Mitochondrial translation	1	102	0.00672247	0.779293	0.779293	11	17	0.00119752
R-HSA-983231	Factors involved in megakaryocyte development and platelet production	2	194	0.0127859	0.781558	0.781558	3	43	0.00302902
R-HSA-2029481	FCGR activation	1	103	0.00678837	0.782549	0.782549	1	6	0.000422654
R-HSA-983695	Antigen activates B Cell Receptor (BCR) leading to generation of second messengers	1	103	0.00678837	0.782549	0.782549	4	26	0.0018315
R-HSA-1236974	ER-Phagosome pathway	1	106	0.00698609	0.792033	0.792033	1	10	0.000704424
R-HSA-3781865	Diseases of glycosylation	2	202	0.0133131	0.800171	0.800171	10	77	0.00542406
R-HSA-8957275	Post-translational protein phosphorylation	1	109	0.00718381	0.801106	0.801106	1	1	7.04424e-05
R-HSA-9759194	Nuclear events mediated by NFE2L2	1	110	0.00724972	0.804042	0.804042	1	48	0.00338123
R-HSA-68867	Assembly of the pre-replicative complex	1	113	0.00744744	0.812592	0.812592	2	23	0.00162017
R-HSA-909733	Interferon alpha/beta signaling	1	123	0.0081065	0.838501	0.838501	13	25	0.00176106
R-HSA-1236975	Antigen processing-Cross presentation	1	128	0.00843604	0.850085	0.850085	1	23	0.00162017
R-HSA-69002	DNA Replication Pre-Initiation	1	131	0.00863376	0.856635	0.856635	2	32	0.00225416
R-HSA-2980736	Peptide hormone metabolism	1	131	0.00863376	0.856635	0.856635	1	65	0.00457875
R-HSA-5173105	O-linked glycosylation	1	133	0.00876557	0.860842	0.860842	16	27	0.00190194
R-HSA-376176	Signaling by ROBO receptors	2	235	0.015488	0.862907	0.862907	5	60	0.00422654
R-HSA-9635486	Infection with Mycobacterium tuberculosis	1	135	0.00889738	0.864926	0.864926	1	73	0.00514229
R-HSA-5653656	Vesicle-mediated transport	9	828	0.0545706	0.866225	0.866225	54	252	0.0177515
R-HSA-5668914	Diseases of metabolism	4	424	0.0279444	0.874083	0.874083	12	195	0.0137363
R-HSA-198933	Immunoregulatory interactions between a Lymphoid and a non-Lymphoid cell	2	249	0.0164107	0.883635	0.883635	3	44	0.00309946
R-HSA-163685	Integration of energy metabolism	1	147	0.00968826	0.887043	0.887043	1	66	0.0046492
R-HSA-76005	Response to elevated platelet cytosolic Ca2+	1	148	0.00975417	0.888715	0.888715	3	14	0.000986193
R-HSA-8856688	Golgi-to-ER retrograde transport	1	148	0.00975417	0.888715	0.888715	1	18	0.00126796
R-HSA-2029482	Regulation of actin dynamics for phagocytic cup formation	1	158	0.0104132	0.904133	0.904133	1	24	0.00169062
R-HSA-8856828	Clathrin-mediated endocytosis	1	161	0.010611	0.908329	0.908329	12	35	0.00246548
R-HSA-69306	DNA Replication	1	168	0.0110723	0.917423	0.917423	2	58	0.00408566
R-HSA-2173782	Binding and Uptake of Ligands by Scavenger Receptors	1	168	0.0110723	0.917423	0.917423	1	33	0.0023246
R-HSA-9679191	Potential therapeutics for SARS	1	168	0.0110723	0.917423	0.917423	1	36	0.00253593
R-HSA-9609507	Protein localization	1	170	0.0112041	0.919853	0.919853	5	53	0.00373345
R-HSA-196854	Metabolism of vitamins and cofactors	3	382	0.0251763	0.922468	0.922468	5	205	0.0144407
R-HSA-416476	G alpha (q) signalling events	2	285	0.0187834	0.924381	0.924381	1	35	0.00246548
R-HSA-9711097	Cellular response to starvation	1	176	0.0115996	0.926721	0.926721	3	28	0.00197239
R-HSA-1630316	Glycosaminoglycan metabolism	1	181	0.0119291	0.931995	0.931995	21	88	0.00619893
R-HSA-446203	Asparagine N-linked glycosylation	3	421	0.0277467	0.949229	0.949229	18	144	0.0101437
R-HSA-418594	G alpha (i) signalling events	3	426	0.0280762	0.951961	0.951961	7	74	0.00521274
R-HSA-8957322	Metabolism of steroids	2	331	0.0218151	0.957133	0.957133	2	250	0.0176106
R-HSA-1428517	The citric acid (TCA) cycle and respiratory electron transport	1	238	0.0156858	0.971029	0.971029	1	67	0.00471964
R-HSA-6798695	Neutrophil degranulation	3	478	0.0315033	0.973302	0.973302	4	10	0.000704424
R-HSA-72766	Translation	1	339	0.0223423	0.993664	0.993664	11	99	0.0069738
R-HSA-556833	Metabolism of lipids	11	1446	0.0953009	0.996301	0.996301	12	965	0.0679769
R-HSA-8978868	Fatty acid metabolism	1	431	0.0284057	0.998427	0.998427	2	220	0.0154973
R-HSA-500792	GPCR ligand binding	1	609	0.0401371	0.999897	0.999897	1	217	0.015286
R-HSA-382551	Transport of small molecules	3	969	0.0638634	0.99995	0.99995	3	454	0.0319808
R-HSA-1430728	Metabolism	27	3644	0.240163	0.999998	0.999998	46	2268	0.159763
R-HSA-9709957	Sensory Perception	1	1262	0.0831741	1	1	2	143	0.0100733

## Sheet: BCR_up
Pathway identifier	Pathway name	#Entities found	#Entities total	Entities ratio	Entities pValue	Entities FDR	#Reactions found	#Reactions total	Reactions ratio
R-HSA-5663202	Diseases of signal transduction by growth factor receptors and second messengers	36	498	0.0328215	1.93179e-14	2.13849e-11	180	478	0.0336715
R-HSA-74160	Gene expression (Transcription)	70	1917	0.126343	2.64955e-12	1.4652e-09	343	1090	0.0767822
R-HSA-73857	RNA Polymerase II Transcription	64	1728	0.113887	1.79625e-11	5.46739e-09	327	945	0.066568
R-HSA-162582	Signal Transduction	91	3028	0.199565	2.14697e-11	5.46739e-09	810	2534	0.178501
R-HSA-9617828	FOXO-mediated transcription of cell cycle genes	10	27	0.00177948	2.47393e-11	5.46739e-09	22	22	0.00154973
R-HSA-9614085	FOXO-mediated transcription	16	110	0.00724972	3.00419e-11	5.5277e-09	79	85	0.0059876
R-HSA-212436	Generic Transcription Pathway	60	1586	0.104528	4.09217e-11	6.46563e-09	282	884	0.0622711
R-HSA-9006934	Signaling by Receptor Tyrosine Kinases	31	623	0.0410598	1.20987e-08	1.66962e-06	232	746	0.05255
R-HSA-9614657	FOXO-mediated transcription of cell death genes	7	23	0.00151585	9.47992e-08	1.16603e-05	15	15	0.00105664
R-HSA-1266738	Developmental Biology	46	1313	0.0865353	1.28263e-07	1.41089e-05	159	607	0.0427585
R-HSA-3700989	Transcriptional Regulation by TP53	25	484	0.0318988	1.76061e-07	1.76061e-05	83	259	0.0182446
R-HSA-2559585	Oncogene Induced Senescence	8	42	0.00276807	3.90989e-07	3.53003e-05	12	19	0.00133841
R-HSA-166520	Signaling by NTRKs	14	166	0.0109405	4.24294e-07	3.53003e-05	44	164	0.0115526
R-HSA-201556	Signaling by ALK	8	43	0.00283398	4.65796e-07	3.53003e-05	11	40	0.0028177
R-HSA-187037	Signaling by NTRK1 (TRKA)	13	143	0.00942464	4.83566e-07	3.53003e-05	27	102	0.00718512
R-HSA-9758941	Gastrulation	10	80	0.00527252	6.34893e-07	4.29134e-05	29	50	0.00352212
R-HSA-2559583	Cellular Senescence	15	199	0.0131154	6.60207e-07	4.29134e-05	32	90	0.00633981
R-HSA-6806003	Regulation of TP53 Expression and Degradation	8	46	0.0030317	7.6798e-07	4.68467e-05	28	35	0.00246548
R-HSA-400253	Circadian Clock	11	105	0.00692019	9.65665e-07	5.60086e-05	21	59	0.0041561
R-HSA-9006335	Signaling by Erythropoietin	7	35	0.00230673	1.53206e-06	8.4263e-05	25	25	0.00176106
R-HSA-8878159	Transcriptional regulation by RUNX3	11	118	0.00777697	2.92931e-06	0.000152324	25	47	0.00331079
R-HSA-8939211	ESR-mediated signaling	16	256	0.0168721	3.08124e-06	0.000154062	40	114	0.00803043
R-HSA-2219528	PI3K/AKT Signaling in Cancer	11	124	0.00817241	4.66435e-06	0.000223889	6	21	0.00147929
R-HSA-9793380	Formation of paraxial mesoderm	6	28	0.00184538	5.89216e-06	0.000271039	6	12	0.000845309
R-HSA-9701898	STAT3 nuclear events downstream of ALK signaling	5	18	0.00118632	1.04997e-05	0.000434692	5	10	0.000704424
R-HSA-9725370	Signaling by ALK fusions and activated point mutants	8	66	0.00434983	1.06022e-05	0.000434692	12	29	0.00204283
R-HSA-9700206	Signaling by ALK in cancer	8	66	0.00434983	1.06022e-05	0.000434692	13	37	0.00260637
R-HSA-194138	Signaling by VEGF	11	140	0.00922692	1.43064e-05	0.00055795	33	86	0.00605804
R-HSA-186797	Signaling by PDGF	8	70	0.00461346	1.61072e-05	0.000612072	24	31	0.00218371
R-HSA-112412	SOS-mediated signalling	4	10	0.000659065	2.0353e-05	0.000712355	2	2	0.000140885
R-HSA-186763	Downstream signal transduction	6	37	0.00243854	2.79613e-05	0.000950685	15	16	0.00112708
R-HSA-4420097	VEGFA-VEGFR2 Pathway	10	129	0.00850194	3.92684e-05	0.00129586	31	79	0.00556495
R-HSA-177929	Signaling by EGFR	7	61	0.0040203	5.33883e-05	0.00170842	16	49	0.00345168
R-HSA-198203	PI3K/AKT activation	4	13	0.000856785	5.60642e-05	0.00172323	5	5	0.000352212
R-HSA-1980143	Signaling by NOTCH1	8	84	0.00553615	5.76406e-05	0.00172323	26	39	0.00274725
R-HSA-381340	Transcriptional regulation of white adipocyte differentiation	9	109	0.00718381	5.94218e-05	0.00172323	13	19	0.00133841
R-HSA-6804757	Regulation of TP53 Degradation	6	43	0.00283398	6.38114e-05	0.00185053	24	30	0.00211327
R-HSA-9034015	Signaling by NTRK3 (TRKC)	5	27	0.00177948	7.12561e-05	0.00199517	7	19	0.00133841
R-HSA-6803205	TP53 regulates transcription of several additional cell death genes whose specific roles in p53-dependent apoptosis remain uncertain	5	28	0.00184538	8.4407e-05	0.00227899	6	19	0.00133841
R-HSA-2262752	Cellular responses to stress	32	1007	0.0663679	8.87724e-05	0.00239685	101	450	0.0316991
R-HSA-5674400	Constitutive Signaling by AKT1 E17K in Cancer	5	29	0.00191129	9.93495e-05	0.00258309	4	18	0.00126796
R-HSA-1227986	Signaling by ERBB2	7	68	0.00448165	0.000104311	0.00260779	16	46	0.00324035
R-HSA-9703648	Signaling by FLT3 ITD and TKD mutants	5	30	0.0019772	0.000116244	0.00272973	4	24	0.00169062
R-HSA-5633007	Regulation of TP53 Activity	11	178	0.0117314	0.000120836	0.00272973	49	98	0.00690335
R-HSA-69895	Transcriptional activation of cell cycle inhibitor p21	3	6	0.000395439	0.000121747	0.00272973	4	5	0.000352212
R-HSA-69560	Transcriptional activation of p53 responsive genes	3	6	0.000395439	0.000121747	0.00272973	4	5	0.000352212
R-HSA-8953897	Cellular responses to stimuli	32	1025	0.0675542	0.00012272	0.00272973	101	481	0.0338828
R-HSA-9617629	Regulation of FOXO transcriptional activity by acetylation	4	16	0.0010545	0.000124079	0.00272973	8	9	0.000633981
R-HSA-1280215	Cytokine Signaling in Immune system	32	1036	0.0682792	0.000148837	0.00327441	52	740	0.0521274
R-HSA-525793	Myogenesis	5	32	0.00210901	0.000156566	0.00328789	12	14	0.000986193
R-HSA-9703465	Signaling by FLT3 fusion proteins	5	32	0.00210901	0.000156566	0.00328789	4	18	0.00126796
R-HSA-69231	Cyclin D associated events in G1	6	52	0.00342714	0.000177955	0.0035591	12	17	0.00119752
R-HSA-69236	G1 Phase	6	52	0.00342714	0.000177955	0.0035591	12	17	0.00119752
R-HSA-9006115	Signaling by NTRK2 (TRKB)	5	33	0.00217492	0.000180349	0.00360697	10	38	0.00267681
R-HSA-5655291	Signaling by FGFR4 in disease	4	18	0.00118632	0.000194025	0.00368647	6	15	0.00105664
R-HSA-195721	Signaling by WNT	15	331	0.0218151	0.000228929	0.00434965	74	157	0.0110595
R-HSA-2424491	DAP12 signaling	5	36	0.00237264	0.000268442	0.00483195	11	17	0.00119752
R-HSA-1227990	Signaling by ERBB2 in Cancer	5	36	0.00237264	0.000268442	0.00483195	20	62	0.00436743
R-HSA-8941855	RUNX3 regulates CDKN1A transcription	3	8	0.000527252	0.000282102	0.00507784	4	6	0.000422654
R-HSA-170834	Signaling by TGF-beta Receptor Complex	8	107	0.007052	0.000295744	0.00532339	58	100	0.00704424
R-HSA-4791275	Signaling by WNT in cancer	5	38	0.00250445	0.000343132	0.00583325	12	16	0.00112708
R-HSA-5633008	TP53 Regulates Transcription of Cell Death Genes	7	83	0.00547024	0.000346845	0.00589637	18	68	0.00479008
R-HSA-9006931	Signaling by Nuclear Receptors	16	386	0.0254399	0.000379116	0.00644498	42	196	0.0138067
R-HSA-5637810	Constitutive Signaling by EGFRvIII	4	22	0.00144994	0.000412656	0.00660249	7	18	0.00126796
R-HSA-5637812	Signaling by EGFRvIII in Cancer	4	22	0.00144994	0.000412656	0.00660249	7	18	0.00126796
R-HSA-1640170	Cell Cycle	24	733	0.0483095	0.000469375	0.00751	132	451	0.0317695
R-HSA-6804760	Regulation of TP53 Activity through Methylation	4	23	0.00151585	0.000487076	0.00779322	6	12	0.000845309
R-HSA-9665348	Signaling by ERBB2 ECD mutants	4	23	0.00151585	0.000487076	0.00779322	6	15	0.00105664
R-HSA-2173793	Transcriptional activity of SMAD2/SMAD3:SMAD4 heterotrimer	6	64	0.00421802	0.000531069	0.00796604	40	51	0.00359256
R-HSA-9682385	FLT3 signaling in disease	5	43	0.00283398	0.000598319	0.00897479	6	52	0.003663
R-HSA-3108232	SUMO E3 ligases SUMOylate target proteins	10	183	0.0120609	0.000633129	0.00928105	21	131	0.00922795
R-HSA-2173796	SMAD2/SMAD3:SMAD4 heterotrimer regulates transcription	5	44	0.00289989	0.000662932	0.00928105	20	24	0.00169062
R-HSA-9018519	Estrogen-dependent gene expression	9	153	0.0100837	0.000703976	0.00985566	27	66	0.0046492
R-HSA-9013695	NOTCH4 Intracellular Domain Regulates Transcription	4	26	0.00171357	0.000767292	0.009993	9	9	0.000633981
R-HSA-5637815	Signaling by Ligand-Responsive EGFR Variants in Cancer	4	26	0.00171357	0.000767292	0.009993	7	23	0.00162017
R-HSA-1236382	Constitutive Signaling by Ligand-Responsive EGFR Cancer Variants	4	26	0.00171357	0.000767292	0.009993	7	23	0.00162017
R-HSA-157118	Signaling by NOTCH	12	258	0.0170039	0.000768692	0.009993	100	154	0.0108481
R-HSA-2428928	IRS-related events triggered by IGF1R	6	69	0.00454755	0.000782773	0.0101761	7	12	0.000845309
R-HSA-69563	p53-Dependent G1 DNA Damage Response	6	70	0.00461346	0.000842613	0.0109186	15	22	0.00154973
R-HSA-69580	p53-Dependent G1/S DNA damage checkpoint	6	70	0.00461346	0.000842613	0.0109186	15	22	0.00154973
R-HSA-9707616	Heme signaling	6	70	0.00461346	0.000842613	0.0109186	4	25	0.00176106
R-HSA-2990846	SUMOylation	10	192	0.0126541	0.000908449	0.0109186	21	140	0.00986193
R-HSA-198693	AKT phosphorylates targets in the nucleus	3	12	0.000790879	0.000909886	0.0109186	4	4	0.00028177
R-HSA-5683057	MAPK family signaling cascades	15	380	0.0250445	0.000938071	0.0112568	60	122	0.00859397
R-HSA-2428924	IGF1R signaling cascade	6	72	0.00474527	0.000972828	0.0114782	11	17	0.00119752
R-HSA-69615	G1/S DNA Damage Checkpoints	6	72	0.00474527	0.000972828	0.0114782	15	26	0.0018315
R-HSA-9607240	FLT3 Signaling	5	48	0.00316351	0.000974746	0.0114782	7	43	0.00302902
R-HSA-1643685	Disease	58	2528	0.166612	0.000982625	0.0114782	301	1787	0.125881
R-HSA-350054	Notch-HLH transcription pathway	4	28	0.00184538	0.00100763	0.0114782	2	2	0.000140885
R-HSA-2404192	Signaling by Type 1 Insulin-like Growth Factor 1 Receptor (IGF1R)	6	73	0.00481118	0.00104347	0.0114782	13	19	0.00133841
R-HSA-5655302	Signaling by FGFR1 in disease	5	49	0.00322942	0.00106731	0.0117404	14	35	0.00246548
R-HSA-9027277	Erythropoietin activates Phospholipase C gamma (PLCG)	3	13	0.000856785	0.00114382	0.0125821	3	3	0.000211327
R-HSA-2682334	EPH-Ephrin signaling	7	102	0.00672247	0.00114955	0.012645	30	56	0.00394477
R-HSA-5654743	Signaling by FGFR4	5	51	0.00336123	0.00127179	0.0139897	21	41	0.00288814
R-HSA-5621575	CD209 (DC-SIGN) signaling	4	30	0.0019772	0.00129647	0.0141255	6	11	0.000774866
R-HSA-9006936	Signaling by TGFB family members	8	136	0.00896329	0.00138071	0.0141255	60	125	0.0088053
R-HSA-2172127	DAP12 interactions	5	52	0.00342714	0.00138424	0.0141255	11	33	0.0023246
R-HSA-9614399	Regulation of localization of FOXO transcription factors	3	14	0.000922692	0.00141255	0.0141255	4	5	0.000352212
R-HSA-449147	Signaling by Interleukins	21	658	0.0433665	0.00145476	0.0145476	35	505	0.0355734
R-HSA-5654741	Signaling by FGFR3	5	53	0.00349305	0.00150386	0.0150386	21	43	0.00302902
R-HSA-1257604	PIP3 activates AKT signaling	13	321	0.021156	0.0016239	0.016239	25	86	0.00605804
R-HSA-1643713	Signaling by EGFR in Cancer	4	32	0.00210901	0.0016387	0.016387	14	42	0.00295858
R-HSA-1234158	Regulation of gene expression by Hypoxia-inducible Factor	3	15	0.000988598	0.00171785	0.0166587	7	7	0.000493097
R-HSA-4839735	Signaling by AXIN mutants	3	15	0.000988598	0.00171785	0.0166587	2	2	0.000140885
R-HSA-6785807	Interleukin-4 and Interleukin-13 signaling	10	211	0.0139063	0.00181616	0.0166587	2	47	0.00331079
R-HSA-6804754	Regulation of TP53 Expression	2	4	0.000263626	0.00181909	0.0166587	4	5	0.000352212
R-HSA-5655332	Signaling by FGFR3 in disease	4	33	0.00217492	0.00183135	0.0166587	6	21	0.00147929
R-HSA-9009391	Extra-nuclear estrogen signaling	7	111	0.00731563	0.00185097	0.0166587	13	39	0.00274725
R-HSA-9006925	Intracellular signaling by second messengers	14	368	0.0242536	0.00193271	0.0173944	26	114	0.00803043
R-HSA-5688426	Deubiquitination	12	289	0.019047	0.00198393	0.0178554	17	77	0.00542406
R-HSA-2122947	NOTCH1 Intracellular Domain Regulates Transcription	5	57	0.00375667	0.00205946	0.0185351	13	18	0.00126796
R-HSA-198323	AKT phosphorylates targets in the cytosol	3	16	0.0010545	0.00206143	0.0185529	9	9	0.000633981
R-HSA-9027276	Erythropoietin activates Phosphoinositide-3-kinase (PI3K)	3	16	0.0010545	0.00206143	0.0185529	7	7	0.000493097
R-HSA-2428933	SHC-related events triggered by IGF1R	3	16	0.0010545	0.00206143	0.0185529	4	5	0.000352212
R-HSA-8941856	RUNX3 regulates NOTCH signaling	3	16	0.0010545	0.00206143	0.0185529	5	7	0.000493097
R-HSA-9634285	Constitutive Signaling by Overexpressed ERBB2	3	16	0.0010545	0.00206143	0.0185529	2	8	0.000563539
R-HSA-201681	TCF dependent signaling in response to WNT	10	215	0.0141699	0.00207877	0.018709	41	71	0.00500141
R-HSA-9664565	Signaling by ERBB2 KD Mutants	4	35	0.00230673	0.00226268	0.0200205	8	17	0.00119752
R-HSA-5654708	Downstream signaling of activated FGFR3	4	35	0.00230673	0.00226268	0.0200205	10	23	0.00162017
R-HSA-9013508	NOTCH3 Intracellular Domain Regulates Transcription	4	36	0.00237264	0.00250256	0.0200205	20	22	0.00154973
R-HSA-5654716	Downstream signaling of activated FGFR4	4	36	0.00237264	0.00250256	0.0200205	10	23	0.00162017
R-HSA-1912408	Pre-NOTCH Transcription and Translation	6	88	0.00579978	0.00264952	0.0211961	8	28	0.00197239
R-HSA-5654736	Signaling by FGFR1	5	62	0.00408621	0.00294828	0.0235863	21	48	0.00338123
R-HSA-2559582	Senescence-Associated Secretory Phenotype (SASP)	6	90	0.00593159	0.00295653	0.0236522	7	22	0.00154973
R-HSA-111465	Apoptotic cleavage of cellular proteins	4	38	0.00250445	0.00303362	0.024269	8	38	0.00267681
R-HSA-9012852	Signaling by NOTCH3	5	63	0.00415211	0.00315476	0.025238	35	37	0.00260637
R-HSA-9027284	Erythropoietin activates RAS	3	19	0.00125222	0.0033372	0.0266976	8	8	0.000563539
R-HSA-9673767	Signaling by PDGFRA transmembrane, juxtamembrane and kinase domain mutants	3	19	0.00125222	0.0033372	0.0266976	3	7	0.000493097
R-HSA-9673770	Signaling by PDGFRA extracellular domain mutants	3	19	0.00125222	0.0033372	0.0266976	3	7	0.000493097
R-HSA-112399	IRS-mediated signalling	5	65	0.00428393	0.00359866	0.027769	4	9	0.000633981
R-HSA-6791312	TP53 Regulates Transcription of Cell Cycle Genes	5	65	0.00428393	0.00359866	0.027769	9	42	0.00295858
R-HSA-6804116	TP53 Regulates Transcription of Genes Involved in G1 Cell Cycle Arrest	3	20	0.00131813	0.00384878	0.027769	6	17	0.00119752
R-HSA-8849471	PTK6 Regulates RHO GTPases, RAS GTPase and MAP kinases	3	20	0.00131813	0.00384878	0.027769	4	13	0.000915751
R-HSA-210744	Regulation of gene expression in late stage (branching morphogenesis) pancreatic bud precursor cells	3	20	0.00131813	0.00384878	0.027769	1	4	0.00028177
R-HSA-5673000	RAF activation	4	41	0.00270217	0.003967	0.027769	5	12	0.000845309
R-HSA-9680350	Signaling by CSF1 (M-CSF) in myeloid cells	4	41	0.00270217	0.003967	0.027769	4	14	0.000986193
R-HSA-211163	AKT-mediated inactivation of FOXO1A	2	6	0.000395439	0.00401086	0.028076	2	2	0.000140885
R-HSA-8952158	RUNX3 regulates BCL2L11 (BIM) transcription	2	6	0.000395439	0.00401086	0.028076	2	2	0.000140885
R-HSA-8866911	TFAP2 (AP-2) family regulates transcription of cell cycle factors	2	6	0.000395439	0.00401086	0.028076	3	4	0.00028177
R-HSA-2219530	Constitutive Signaling by Aberrant PI3K in Cancer	6	96	0.00632703	0.00403796	0.0282657	2	2	0.000140885
R-HSA-186712	Regulation of beta-cell development	5	67	0.00441574	0.00408571	0.0285999	4	26	0.0018315
R-HSA-5654696	Downstream signaling of activated FGFR2	4	42	0.00276807	0.00431681	0.0302176	10	23	0.00162017
R-HSA-5654687	Downstream signaling of activated FGFR1	4	42	0.00276807	0.00431681	0.0302176	10	24	0.00169062
R-HSA-2644602	Signaling by NOTCH1 PEST Domain Mutants in Cancer	5	68	0.00448165	0.00434611	0.0304227	15	21	0.00147929
R-HSA-2894858	Signaling by NOTCH1 HD+PEST Domain Mutants in Cancer	5	68	0.00448165	0.00434611	0.0304227	15	21	0.00147929
R-HSA-2644606	Constitutive Signaling by NOTCH1 PEST Domain Mutants	5	68	0.00448165	0.00434611	0.0304227	15	21	0.00147929
R-HSA-2894862	Constitutive Signaling by NOTCH1 HD+PEST Domain Mutants	5	68	0.00448165	0.00434611	0.0304227	15	21	0.00147929
R-HSA-2644603	Signaling by NOTCH1 in Cancer	5	68	0.00448165	0.00434611	0.0304227	22	39	0.00274725
R-HSA-422475	Axon guidance	18	585	0.0385553	0.00457279	0.0311888	74	298	0.0209918
R-HSA-3232142	SUMOylation of ubiquitinylation proteins	4	43	0.00283398	0.00468684	0.0311888	2	3	0.000211327
R-HSA-114604	GPVI-mediated activation cascade	4	43	0.00283398	0.00468684	0.0311888	7	25	0.00176106
R-HSA-2559586	DNA Damage/Telomere Stress Induced Senescence	5	70	0.00461346	0.00490205	0.0311888	14	18	0.00126796
R-HSA-8986944	Transcriptional Regulation by MECP2	6	100	0.00659065	0.00490575	0.0311888	6	77	0.00542406
R-HSA-9006927	Signaling by Non-Receptor Tyrosine Kinases	5	71	0.00467936	0.00519814	0.0311888	9	53	0.00373345
R-HSA-8848021	Signaling by PTK6	5	71	0.00467936	0.00519814	0.0311888	9	53	0.00373345
R-HSA-3371556	Cellular response to heat stress	7	135	0.00889738	0.00535971	0.0321582	5	29	0.00204283
R-HSA-74713	IRS activation	2	7	0.000461346	0.0054043	0.0324258	3	3	0.000211327
R-HSA-3134973	LRR FLII-interacting protein 1 (LRRFIP1) activates type I IFN production	2	7	0.000461346	0.0054043	0.0324258	1	5	0.000352212
R-HSA-74751	Insulin receptor signalling cascade	5	72	0.00474527	0.00550667	0.03304	11	25	0.00176106
R-HSA-210993	Tie2 Signaling	3	23	0.00151585	0.00565944	0.0339566	2	14	0.000986193
R-HSA-199418	Negative regulation of the PI3K/AKT network	7	137	0.0090292	0.00579124	0.0347474	3	10	0.000704424
R-HSA-9754189	Germ layer formation at gastrulation	3	24	0.00158176	0.00635844	0.0381506	8	11	0.000774866
R-HSA-881907	Gastrin-CREB signalling pathway via PKC and MAPK	3	24	0.00158176	0.00635844	0.0381506	3	9	0.000633981
R-HSA-9823730	Formation of definitive endoderm	3	25	0.00164766	0.00710668	0.0426401	12	13	0.000915751
R-HSA-8878171	Transcriptional regulation by RUNX1	10	259	0.0170698	0.0075025	0.045015	33	132	0.00929839
R-HSA-4615885	SUMOylation of DNA replication proteins	4	50	0.00329533	0.00788591	0.0473155	3	8	0.000563539
R-HSA-1368082	RORA activates gene expression	3	26	0.00171357	0.00790499	0.0474299	4	4	0.00028177
R-HSA-9675108	Nervous system development	18	621	0.040928	0.00824389	0.0494633	74	324	0.0228233
R-HSA-1912422	Pre-NOTCH Expression and Processing	6	113	0.00744744	0.00867787	0.0511666	18	38	0.00267681
R-HSA-9671555	Signaling by PDGFR in disease	3	27	0.00177948	0.00875407	0.0511666	6	24	0.00169062
R-HSA-9725371	Nuclear events stimulated by ALK signaling in cancer	3	27	0.00177948	0.00875407	0.0511666	1	9	0.000633981
R-HSA-6802953	RAS signaling downstream of NF1 loss-of-function variants	2	9	0.000593159	0.00875512	0.0511666	1	1	7.04424e-05
R-HSA-8939256	RUNX1 regulates transcription of genes involved in WNT signaling	2	9	0.000593159	0.00875512	0.0511666	2	4	0.00028177
R-HSA-8864260	Transcriptional regulation by the AP-2 (TFAP2) family of transcription factors	4	52	0.00342714	0.00900979	0.0511666	4	44	0.00309946
R-HSA-1226099	Signaling by FGFR in disease	5	82	0.00540434	0.00933514	0.0511666	32	99	0.0069738
R-HSA-168256	Immune System	55	2624	0.172939	0.00946239	0.0511666	211	1659	0.116864
R-HSA-9670439	Signaling by phosphorylated juxtamembrane, extracellular and kinase domain KIT mutants	3	28	0.00184538	0.00965461	0.0511666	3	11	0.000774866
R-HSA-9669938	Signaling by KIT in disease	3	28	0.00184538	0.00965461	0.0511666	3	26	0.0018315
R-HSA-1169408	ISG15 antiviral mechanism	5	83	0.00547024	0.00979797	0.0511666	4	16	0.00112708
R-HSA-6802949	Signaling by RAS mutants	4	54	0.00355895	0.0102333	0.0511666	9	9	0.000633981
R-HSA-9649948	Signaling downstream of RAS mutants	4	54	0.00355895	0.0102333	0.0511666	7	7	0.000493097
R-HSA-6802955	Paradoxical activation of RAF signaling by kinase inactive BRAF	4	54	0.00355895	0.0102333	0.0511666	7	7	0.000493097
R-HSA-6802946	Signaling by moderate kinase activity BRAF mutants	4	54	0.00355895	0.0102333	0.0511666	7	7	0.000493097
R-HSA-75153	Apoptotic execution phase	4	54	0.00355895	0.0102333	0.0511666	8	57	0.00401522
R-HSA-392451	G beta:gamma signalling through PI3Kgamma	3	29	0.00191129	0.0106072	0.0530359	4	4	0.00028177
R-HSA-9648895	Response of EIF2AK1 (HRI) to heme deficiency	3	29	0.00191129	0.0106072	0.0530359	7	20	0.00140885
R-HSA-9634638	Estrogen-dependent nuclear events downstream of ESR-membrane signaling	3	29	0.00191129	0.0106072	0.0530359	4	12	0.000845309
R-HSA-8951430	RUNX3 regulates WNT signaling	2	10	0.000659065	0.0107005	0.0535023	5	5	0.000352212
R-HSA-4411364	Binding of TCF/LEF:CTNNB1 to target gene promoters	2	10	0.000659065	0.0107005	0.0535023	4	4	0.00028177
R-HSA-2470946	Cohesin Loading onto Chromatin	2	10	0.000659065	0.0107005	0.0535023	2	2	0.000140885
R-HSA-9603381	Activated NTRK3 signals through PI3K	2	10	0.000659065	0.0107005	0.0535023	3	5	0.000352212
R-HSA-8931987	RUNX1 regulates estrogen receptor mediated transcription	2	10	0.000659065	0.0107005	0.0535023	3	8	0.000563539
R-HSA-9022707	MECP2 regulates transcription factors	2	10	0.000659065	0.0107005	0.0535023	2	8	0.000563539
R-HSA-3928665	EPH-ephrin mediated repulsion of cells	4	55	0.00362486	0.0108835	0.0544173	7	9	0.000633981
R-HSA-416482	G alpha (12/13) signalling events	5	86	0.00566796	0.0112806	0.0564032	14	15	0.00105664
R-HSA-6796648	TP53 Regulates Transcription of DNA Repair Genes	5	86	0.00566796	0.0112806	0.0564032	3	17	0.00119752
R-HSA-9665686	Signaling by ERBB2 TMD/JMD mutants	3	30	0.0019772	0.0116123	0.0580616	4	13	0.000915751
R-HSA-5673001	RAF/MAP kinase cascade	11	322	0.0212219	0.0121597	0.0607985	45	75	0.00528318
R-HSA-5654738	Signaling by FGFR2	5	88	0.00579978	0.0123499	0.0612173	21	46	0.00324035
R-HSA-2151201	Transcriptional activation of mitochondrial biogenesis	5	88	0.00579978	0.0123499	0.0612173	2	32	0.00225416
R-HSA-1266695	Interleukin-7 signaling	3	31	0.0020431	0.0126705	0.0612173	14	26	0.0018315
R-HSA-5218921	VEGFR2 mediated cell proliferation	3	31	0.0020431	0.0126705	0.0612173	5	12	0.000845309
R-HSA-196025	Formation of annular gap junctions	2	11	0.000724972	0.0128179	0.0612173	2	2	0.000140885
R-HSA-1169092	Activation of RAS in B cells	2	11	0.000724972	0.0128179	0.0612173	1	2	0.000140885
R-HSA-5655253	Signaling by FGFR2 in disease	4	58	0.00382258	0.0129918	0.0612173	6	28	0.00197239
R-HSA-2122948	Activated NOTCH1 Transmits Signal to the Nucleus	3	32	0.00210901	0.0137821	0.0612173	13	21	0.00147929
R-HSA-5684996	MAPK1/MAPK3 signaling	11	329	0.0216833	0.0140507	0.0612173	49	82	0.00577628
R-HSA-195253	Degradation of beta-catenin by the destruction complex	5	91	0.0059975	0.0140794	0.0612173	20	23	0.00162017
R-HSA-9013404	RAC2 GTPase cycle	5	92	0.0060634	0.0146903	0.0612173	2	10	0.000704424
R-HSA-6803204	TP53 Regulates Transcription of Genes Involved in Cytochrome C Release	3	33	0.00217492	0.0149475	0.0612173	7	25	0.00176106
R-HSA-190873	Gap junction degradation	2	12	0.000790879	0.0151019	0.0612173	4	4	0.00028177
R-HSA-5625970	RHO GTPases activate KTN1	2	12	0.000790879	0.0151019	0.0612173	2	2	0.000140885
R-HSA-9700645	ALK mutants bind TKIs	2	12	0.000790879	0.0151019	0.0612173	1	1	7.04424e-05
R-HSA-9634635	Estrogen-stimulated signaling through PRKCZ	2	12	0.000790879	0.0151019	0.0612173	3	6	0.000422654
R-HSA-264870	Caspase-mediated cleavage of cytoskeletal proteins	2	12	0.000790879	0.0151019	0.0612173	3	10	0.000704424
R-HSA-8866907	Activation of the TFAP2 (AP-2) family of transcription factors	2	12	0.000790879	0.0151019	0.0612173	1	4	0.00028177
R-HSA-5467333	APC truncation mutants are not K63 polyubiquitinated	1	1	6.59065e-05	0.0153043	0.0612173	1	1	7.04424e-05
R-HSA-5467345	Deletions in the AXIN1 gene destabilize the destruction complex	1	1	6.59065e-05	0.0153043	0.0612173	1	1	7.04424e-05
R-HSA-6802957	Oncogenic MAPK signaling	5	93	0.00612931	0.0153187	0.0612748	42	46	0.00324035
R-HSA-3858494	Beta-catenin independent WNT signaling	7	166	0.0109405	0.0153631	0.0614525	13	51	0.00359256
R-HSA-6811558	PI5P, PP2A and IER3 Regulate PI3K/AKT Signaling	6	129	0.00850194	0.015732	0.0629279	1	7	0.000493097
R-HSA-1169410	Antiviral mechanism by IFN-stimulated genes	5	94	0.00619522	0.0159648	0.0638593	4	31	0.00218371
R-HSA-438064	Post NMDA receptor activation events	5	96	0.00632703	0.0173111	0.0692444	9	39	0.00274725
R-HSA-9664873	Pexophagy	2	13	0.000856785	0.0175468	0.0701871	11	13	0.000915751
R-HSA-74749	Signal attenuation	2	13	0.000856785	0.0175468	0.0701871	3	7	0.000493097
R-HSA-9022702	MECP2 regulates transcription of neuronal ligands	2	13	0.000856785	0.0175468	0.0701871	2	8	0.000563539
R-HSA-2179392	EGFR Transactivation by Gastrin	2	13	0.000856785	0.0175468	0.0701871	1	6	0.000422654
R-HSA-2586552	Signaling by Leptin	2	13	0.000856785	0.0175468	0.0701871	2	19	0.00133841
R-HSA-109606	Intrinsic Pathway for Apoptosis	4	64	0.00421802	0.0179487	0.0717948	8	63	0.00443787
R-HSA-5619107	Defective TPR may confer susceptibility towards thyroid papillary carcinoma (TPC)	3	36	0.00237264	0.0187689	0.0750758	1	1	7.04424e-05
R-HSA-1250196	SHC1 events in ERBB2 signaling	3	36	0.00237264	0.0187689	0.0750758	3	6	0.000422654
R-HSA-456926	Thrombin signalling through proteinase activated receptors (PARs)	3	36	0.00237264	0.0187689	0.0750758	6	16	0.00112708
R-HSA-114452	Activation of BH3-only proteins	3	36	0.00237264	0.0187689	0.0750758	4	19	0.00133841
R-HSA-453279	Mitotic G1 phase and G1/S transition	7	174	0.0114677	0.0193037	0.0772148	20	101	0.00711468
R-HSA-201722	Formation of the beta-catenin:TCF transactivating complex	4	66	0.00434983	0.0198288	0.0781821	13	13	0.000915751
R-HSA-4839744	Signaling by APC mutants	2	14	0.000922692	0.0201472	0.0781821	2	2	0.000140885
R-HSA-5467348	Truncations of AMER1 destabilize the destruction complex	2	14	0.000922692	0.0201472	0.0781821	1	1	7.04424e-05
R-HSA-5467337	APC truncation mutants have impaired AXIN binding	2	14	0.000922692	0.0201472	0.0781821	1	1	7.04424e-05
R-HSA-5467340	AXIN missense mutants destabilize the destruction complex	2	14	0.000922692	0.0201472	0.0781821	1	1	7.04424e-05
R-HSA-9034864	Activated NTRK3 signals through RAS	2	14	0.000922692	0.0201472	0.0781821	1	4	0.00028177
R-HSA-182971	EGFR downregulation	3	37	0.00243854	0.0201518	0.0781821	9	22	0.00154973
R-HSA-194441	Metabolism of non-coding RNA	4	67	0.00441574	0.0208127	0.0781821	6	6	0.000422654
R-HSA-191859	snRNP Assembly	4	67	0.00441574	0.0208127	0.0781821	6	6	0.000422654
R-HSA-1980145	Signaling by NOTCH2	3	38	0.00250445	0.0215894	0.0781821	12	20	0.00140885
R-HSA-74752	Signaling by Insulin receptor	5	102	0.00672247	0.0217948	0.0781821	11	34	0.00239504
R-HSA-5339716	Signaling by GSK3beta mutants	2	15	0.000988598	0.0228978	0.0781821	1	1	7.04424e-05
R-HSA-9818028	NFE2L2 regulates pentose phosphate pathway genes	2	15	0.000988598	0.0228978	0.0781821	4	8	0.000563539
R-HSA-68884	Mitotic Telophase/Cytokinesis	2	15	0.000988598	0.0228978	0.0781821	2	4	0.00028177
R-HSA-4839748	Signaling by AMER1 mutants	2	15	0.000988598	0.0228978	0.0781821	1	2	0.000140885
R-HSA-9026519	Activated NTRK2 signals through RAS	2	15	0.000988598	0.0228978	0.0781821	1	4	0.00028177
R-HSA-381183	ATF6 (ATF6-alpha) activates chaperone genes	2	15	0.000988598	0.0228978	0.0781821	1	5	0.000352212
R-HSA-159227	Transport of the SLBP independent Mature mRNA	3	39	0.00257036	0.0230817	0.0781821	3	3	0.000211327
R-HSA-442742	CREB1 phosphorylation through NMDA receptor-mediated activation of RAS signaling	3	39	0.00257036	0.0230817	0.0781821	6	7	0.000493097
R-HSA-6804758	Regulation of TP53 Activity through Acetylation	3	39	0.00257036	0.0230817	0.0781821	8	14	0.000986193
R-HSA-4085377	SUMOylation of SUMOylation proteins	3	39	0.00257036	0.0230817	0.0781821	2	5	0.000352212
R-HSA-397795	G-protein beta:gamma signalling	3	39	0.00257036	0.0230817	0.0781821	4	15	0.00105664
R-HSA-69278	Cell Cycle, Mitotic	16	595	0.0392144	0.0231851	0.0781821	73	352	0.0247957
R-HSA-375165	NCAM signaling for neurite out-growth	4	70	0.00461346	0.0239423	0.0781821	6	23	0.00162017
R-HSA-9616222	Transcriptional regulation of granulopoiesis	4	70	0.00461346	0.0239423	0.0781821	6	27	0.00190194
R-HSA-159230	Transport of the SLBP Dependant Mature mRNA	3	40	0.00263626	0.0246287	0.0781821	3	3	0.000211327
R-HSA-170822	Regulation of Glucokinase by Glucokinase Regulatory Protein	3	40	0.00263626	0.0246287	0.0781821	1	5	0.000352212
R-HSA-2197563	NOTCH2 intracellular domain regulates transcription	2	16	0.0010545	0.0257935	0.0781821	9	9	0.000633981
R-HSA-4839743	Signaling by CTNNB1 phospho-site mutants	2	16	0.0010545	0.0257935	0.0781821	4	4	0.00028177
R-HSA-5358751	CTNNB1 S45 mutants aren't phosphorylated	2	16	0.0010545	0.0257935	0.0781821	1	1	7.04424e-05
R-HSA-5358749	CTNNB1 S37 mutants aren't phosphorylated	2	16	0.0010545	0.0257935	0.0781821	1	1	7.04424e-05
R-HSA-5358747	CTNNB1 S33 mutants aren't phosphorylated	2	16	0.0010545	0.0257935	0.0781821	1	1	7.04424e-05
R-HSA-5358752	CTNNB1 T41 mutants aren't phosphorylated	2	16	0.0010545	0.0257935	0.0781821	1	1	7.04424e-05
R-HSA-8951936	RUNX3 regulates p14-ARF	2	16	0.0010545	0.0257935	0.0781821	6	8	0.000563539
R-HSA-4641265	Repression of WNT target genes	2	16	0.0010545	0.0257935	0.0781821	5	7	0.000493097
R-HSA-179812	GRB2 events in EGFR signaling	2	16	0.0010545	0.0257935	0.0781821	1	3	0.000211327
R-HSA-8851805	MET activates RAS signaling	2	16	0.0010545	0.0257935	0.0781821	3	10	0.000704424
R-HSA-9028731	Activated NTRK2 signals through FRS2 and FRS3	2	16	0.0010545	0.0257935	0.0781821	1	7	0.000493097
R-HSA-190236	Signaling by FGFR	5	107	0.007052	0.0260607	0.0781821	51	142	0.0100028
R-HSA-5663213	RHO GTPases Activate WASPs and WAVEs	3	41	0.00270217	0.0262304	0.0786912	7	10	0.000704424
R-HSA-180746	Nuclear import of Rev protein	3	41	0.00270217	0.0262304	0.0786912	2	7	0.000493097
R-HSA-9768919	NPAS4 regulates expression of target genes	3	41	0.00270217	0.0262304	0.0786912	3	36	0.00253593
R-HSA-9755511	KEAP1-NFE2L2 pathway	6	146	0.00962236	0.0267761	0.0803282	33	78	0.00549451
R-HSA-3301854	Nuclear Pore Complex (NPC) Disassembly	3	42	0.00276807	0.0278867	0.0836602	2	2	0.000140885
R-HSA-187687	Signalling to ERKs	3	42	0.00276807	0.0278867	0.0836602	7	32	0.00225416
R-HSA-983705	Signaling by the B Cell Receptor (BCR)	7	189	0.0124563	0.0285053	0.0855159	22	45	0.00316991
R-HSA-9661069	Defective binding of RB1 mutants to E2F1,(E2F2, E2F3)	2	17	0.00112041	0.0288291	0.0864874	1	1	7.04424e-05
R-HSA-9796292	Formation of axial mesoderm	2	17	0.00112041	0.0288291	0.0864874	3	4	0.00028177
R-HSA-9659787	Aberrant regulation of mitotic G1/S transition in cancer due to RB1 defects	2	17	0.00112041	0.0288291	0.0864874	1	2	0.000140885
R-HSA-6804759	Regulation of TP53 Activity through Association with Co-factors	2	17	0.00112041	0.0288291	0.0864874	3	11	0.000774866
R-HSA-381033	ATF6 (ATF6-alpha) activates chaperones	2	17	0.00112041	0.0288291	0.0864874	1	10	0.000704424
R-HSA-193704	p75 NTR receptor-mediated signalling	5	110	0.00724972	0.0288594	0.0865783	14	50	0.00352212
R-HSA-8853659	RET signaling	3	43	0.00283398	0.0295975	0.0887925	3	24	0.00169062
R-HSA-9013149	RAC1 GTPase cycle	7	191	0.0125882	0.029923	0.0897691	2	6	0.000422654
R-HSA-9630791	Evasion of Oncogene Induced Senescence Due to Defective p16INK4A binding to CDK4	1	2	0.000131813	0.0303754	0.0911262	1	1	7.04424e-05
R-HSA-9632697	Evasion of Oxidative Stress Induced Senescence Due to Defective p16INK4A binding to CDK4	1	2	0.000131813	0.0303754	0.0911262	1	1	7.04424e-05
R-HSA-5632968	Defective Mismatch Repair Associated With MSH6	1	2	0.000131813	0.0303754	0.0911262	1	1	7.04424e-05
R-HSA-109581	Apoptosis	7	192	0.0126541	0.0306495	0.0919484	16	142	0.0100028
R-HSA-6802948	Signaling by high-kinase activity BRAF mutants	3	44	0.00289989	0.0313626	0.0940877	4	6	0.000422654
R-HSA-5689896	Ovarian tumor domain proteases	3	44	0.00289989	0.0313626	0.0940877	8	14	0.000986193
R-HSA-180910	Vpr-mediated nuclear import of PICs	3	44	0.00289989	0.0313626	0.0940877	1	2	0.000140885
R-HSA-3769402	Deactivation of the beta-catenin transactivating complex	3	44	0.00289989	0.0313626	0.0940877	3	14	0.000986193
R-HSA-3899300	SUMOylation of transcription cofactors	3	44	0.00289989	0.0313626	0.0940877	3	27	0.00190194
R-HSA-442755	Activation of NMDA receptors and postsynaptic events	5	113	0.00744744	0.0318416	0.0955247	26	71	0.00500141
R-HSA-3371453	Regulation of HSF1-mediated heat shock response	5	113	0.00744744	0.0318416	0.0955247	4	14	0.000986193
R-HSA-2559580	Oxidative Stress Induced Senescence	5	113	0.00744744	0.0318416	0.0955247	5	40	0.0028177
R-HSA-165054	Rev-mediated nuclear export of HIV RNA	3	45	0.00296579	0.0331817	0.0995452	2	10	0.000704424
R-HSA-452723	Transcriptional regulation of pluripotent stem cells	3	45	0.00296579	0.0331817	0.0995452	5	35	0.00246548
R-HSA-159231	Transport of Mature mRNA Derived from an Intronless Transcript	3	46	0.0030317	0.0350548	0.105164	3	3	0.000211327
R-HSA-9648002	RAS processing	3	46	0.0030317	0.0350548	0.105164	16	21	0.00147929
R-HSA-168276	NS1 Mediated Effects on Host Pathways	3	46	0.0030317	0.0350548	0.105164	1	6	0.000422654
R-HSA-196299	Beta-catenin phosphorylation cascade	2	19	0.00125222	0.0353009	0.105903	4	4	0.00028177
R-HSA-174430	Telomere C-strand synthesis initiation	2	19	0.00125222	0.0353009	0.105903	3	4	0.00028177
R-HSA-171007	p38MAPK events	2	19	0.00125222	0.0353009	0.105903	2	5	0.000352212
R-HSA-111447	Activation of BAD and translocation to mitochondria	2	19	0.00125222	0.0353009	0.105903	2	5	0.000352212
R-HSA-9735871	SARS-CoV-1 targets host intracellular signalling and regulatory pathways	2	19	0.00125222	0.0353009	0.105903	2	7	0.000493097
R-HSA-180336	SHC1 events in EGFR signaling	2	19	0.00125222	0.0353009	0.105903	1	4	0.00028177
R-HSA-198725	Nuclear Events (kinase and transcription factor activation)	4	80	0.00527252	0.0363472	0.1072	9	48	0.00338123
R-HSA-159234	Transport of Mature mRNAs Derived from Intronless Transcripts	3	47	0.00309761	0.0369814	0.1072	9	9	0.000633981
R-HSA-177243	Interactions of Rev with host cellular proteins	3	47	0.00309761	0.0369814	0.1072	4	16	0.00112708
R-HSA-176033	Interactions of Vpr with host cellular proteins	3	47	0.00309761	0.0369814	0.1072	1	4	0.00028177
R-HSA-159236	Transport of Mature mRNA derived from an Intron-Containing Transcript	4	81	0.00533843	0.0377573	0.1072	4	4	0.00028177
R-HSA-4086398	Ca2+ pathway	4	81	0.00533843	0.0377573	0.1072	7	27	0.00190194
R-HSA-3108214	SUMOylation of DNA damage response and repair proteins	4	81	0.00533843	0.0377573	0.1072	5	24	0.00169062
R-HSA-204998	Cell death signalling via NRAGE, NRIF and NADE	4	81	0.00533843	0.0377573	0.1072	3	17	0.00119752
R-HSA-3232118	SUMOylation of transcription factors	2	20	0.00131813	0.0387276	0.1072	3	11	0.000774866
R-HSA-918233	TRAF3-dependent IRF activation pathway	2	20	0.00131813	0.0387276	0.1072	3	11	0.000774866
R-HSA-6803207	TP53 Regulates Transcription of Caspase Activators and Caspases	2	20	0.00131813	0.0387276	0.1072	3	17	0.00119752
R-HSA-168271	Transport of Ribonucleoproteins into the Host Nucleus	3	48	0.00316351	0.0389613	0.1072	1	4	0.00028177
R-HSA-5621481	C-type lectin receptors (CLRs)	7	203	0.013379	0.0394324	0.1072	27	68	0.00479008
R-HSA-76002	Platelet activation, signaling and aggregation	9	293	0.0193106	0.0395425	0.1072	32	117	0.00824176
R-HSA-388396	GPCR downstream signalling	19	795	0.0523957	0.0401259	0.1072	65	175	0.0123274
R-HSA-5674135	MAP2K and MAPK activation	3	49	0.00322942	0.0409941	0.1072	12	12	0.000845309
R-HSA-9615017	FOXO-mediated transcription of oxidative stress, metabolic and neuronal genes	3	49	0.00322942	0.0409941	0.1072	30	34	0.00239504
R-HSA-9656223	Signaling by RAF1 mutants	3	49	0.00322942	0.0409941	0.1072	6	7	0.000493097
R-HSA-5675221	Negative regulation of MAPK pathway	3	49	0.00322942	0.0409941	0.1072	6	17	0.00119752
R-HSA-5689880	Ub-specific processing proteases	7	206	0.0135767	0.0420863	0.1072	6	40	0.0028177
R-HSA-77595	Processing of Intronless Pre-mRNAs	2	21	0.00138404	0.0422752	0.1072	3	5	0.000352212
R-HSA-1963640	GRB2 events in ERBB2 signaling	2	21	0.00138404	0.0422752	0.1072	2	4	0.00028177
R-HSA-1250347	SHC1 events in ERBB4 signaling	2	21	0.00138404	0.0422752	0.1072	1	4	0.00028177
R-HSA-9702518	STAT5 activation downstream of FLT3 ITD mutants	2	21	0.00138404	0.0422752	0.1072	2	14	0.000986193
R-HSA-9632693	Evasion of Oxidative Stress Induced Senescence Due to p16INK4A Defects	1	3	0.00019772	0.0452168	0.1072	2	2	0.000140885
R-HSA-176034	Interactions of Tat with host cellular proteins	1	3	0.00019772	0.0452168	0.1072	2	2	0.000140885
R-HSA-9630750	Evasion of Oncogene Induced Senescence Due to p16INK4A Defects	1	3	0.00019772	0.0452168	0.1072	2	2	0.000140885
R-HSA-3315487	SMAD2/3 MH2 Domain Mutants in Cancer	1	3	0.00019772	0.0452168	0.1072	1	1	7.04424e-05
R-HSA-9632700	Evasion of Oxidative Stress Induced Senescence Due to Defective p16INK4A binding to CDK4 and CDK6	1	3	0.00019772	0.0452168	0.1072	1	1	7.04424e-05
R-HSA-3304347	Loss of Function of SMAD4 in Cancer	1	3	0.00019772	0.0452168	0.1072	1	1	7.04424e-05
R-HSA-9630794	Evasion of Oncogene Induced Senescence Due to Defective p16INK4A binding to CDK4 and CDK6	1	3	0.00019772	0.0452168	0.1072	1	1	7.04424e-05
R-HSA-3311021	SMAD4 MH2 Domain Mutants in Cancer	1	3	0.00019772	0.0452168	0.1072	1	1	7.04424e-05
R-HSA-5632928	Defective Mismatch Repair Associated With MSH2	1	3	0.00019772	0.0452168	0.1072	1	2	0.000140885
R-HSA-4570464	SUMOylation of RNA binding proteins	3	51	0.00336123	0.0452172	0.1072	1	4	0.00028177
R-HSA-1433557	Signaling by SCF-KIT	3	51	0.00336123	0.0452172	0.1072	4	39	0.00274725
R-HSA-4641263	Regulation of FZD by ubiquitination	2	22	0.00144994	0.0459393	0.1072	6	6	0.000422654
R-HSA-174437	Removal of the Flap Intermediate from the C-strand	2	22	0.00144994	0.0459393	0.1072	4	4	0.00028177
R-HSA-3928662	EPHB-mediated forward signaling	3	52	0.00342714	0.0474067	0.1072	9	26	0.0018315
R-HSA-6806834	Signaling by MET	4	88	0.00579978	0.0484985	0.1072	10	51	0.00359256
R-HSA-194315	Signaling by Rho GTPases	17	708	0.0466618	0.0487674	0.1072	60	203	0.0142998
R-HSA-1592230	Mitochondrial biogenesis	5	128	0.00843604	0.0495865	0.1072	2	36	0.00253593
R-HSA-168333	NEP/NS2 Interacts with the Cellular Export Machinery	3	53	0.00349305	0.0496475	0.1072	1	2	0.000140885
R-HSA-5625900	RHO GTPases activate CIT	2	23	0.00151585	0.0497157	0.1072	5	6	0.000422654
R-HSA-1839117	Signaling by cytosolic FGFR1 fusion mutants	2	23	0.00151585	0.0497157	0.1072	8	14	0.000986193
R-HSA-164378	PKA activation in glucagon signalling	2	23	0.00151585	0.0497157	0.1072	1	2	0.000140885
R-HSA-72202	Transport of Mature Transcript to Cytoplasm	4	90	0.00593159	0.0518466	0.1072	13	13	0.000915751
R-HSA-168274	Export of Viral Ribonucleoproteins from Nucleus	3	54	0.00355895	0.0519392	0.1072	1	5	0.000352212
R-HSA-73887	Death Receptor Signaling	6	172	0.0113359	0.0519687	0.1072	20	119	0.00838264
R-HSA-372790	Signaling by GPCR	20	876	0.0577341	0.0527514	0.1072	70	392	0.0276134
R-HSA-1500620	Meiosis	4	91	0.0059975	0.053567	0.1072	10	15	0.00105664
R-HSA-1168372	Downstream signaling events of B Cell Receptor (BCR)	4	91	0.0059975	0.053567	0.1072	6	15	0.00105664
R-HSA-5627117	RHO GTPases Activate ROCKs	2	24	0.00158176	0.0535999	0.1072	5	7	0.000493097
R-HSA-392851	Prostacyclin signalling through prostacyclin receptor	2	24	0.00158176	0.0535999	0.1072	3	5	0.000352212
R-HSA-437239	Recycling pathway of L1	3	55	0.00362486	0.0542813	0.108563	11	14	0.000986193
R-HSA-9013694	Signaling by NOTCH4	4	92	0.0060634	0.055318	0.110636	9	20	0.00140885
R-HSA-162587	HIV Life Cycle	6	175	0.0115336	0.05557	0.11114	49	117	0.00824176
R-HSA-6781823	Formation of TC-NER Pre-Incision Complex	3	56	0.00369077	0.0566733	0.113347	7	7	0.000493097
R-HSA-1181150	Signaling by NODAL	2	25	0.00164766	0.0575879	0.115176	5	12	0.000845309
R-HSA-9716542	Signaling by Rho GTPases, Miro GTPases and RHOBTB3	17	724	0.0477163	0.0576096	0.115219	60	212	0.0149338
R-HSA-9649913	RAS GTPase cycle mutants	1	4	0.000263626	0.059832	0.119664	2	2	0.000140885
R-HSA-9753512	Signaling by RAS GTPase mutants	1	4	0.000263626	0.059832	0.119664	1	1	7.04424e-05
R-HSA-9753510	Signaling by RAS GAP mutants	1	4	0.000263626	0.059832	0.119664	1	1	7.04424e-05
R-HSA-9630747	Diseases of Cellular Senescence	1	4	0.000263626	0.059832	0.119664	2	3	0.000211327
R-HSA-9675132	Diseases of cellular response to stress	1	4	0.000263626	0.059832	0.119664	2	3	0.000211327
R-HSA-194306	Neurophilin interactions with VEGF and VEGFR	1	4	0.000263626	0.059832	0.119664	1	2	0.000140885
R-HSA-109704	PI3K Cascade	3	58	0.00382258	0.061605	0.12321	1	6	0.000422654
R-HSA-167044	Signalling to RAS	2	26	0.00171357	0.0616755	0.123351	3	10	0.000704424
R-HSA-198753	ERK/MAPK targets	2	26	0.00171357	0.0616755	0.123351	2	7	0.000493097
R-HSA-5654704	SHC-mediated cascade:FGFR3	2	26	0.00171357	0.0616755	0.123351	1	4	0.00028177
R-HSA-69541	Stabilization of p53	3	59	0.00388849	0.0641435	0.128287	9	15	0.00105664
R-HSA-373752	Netrin-1 signaling	3	59	0.00388849	0.0641435	0.128287	15	37	0.00260637
R-HSA-442982	Ras activation upon Ca2+ influx through NMDA receptor	2	27	0.00177948	0.0658589	0.131718	1	2	0.000140885
R-HSA-5654719	SHC-mediated cascade:FGFR4	2	27	0.00177948	0.0658589	0.131718	1	4	0.00028177
R-HSA-5654706	FRS-mediated FGFR3 signaling	2	27	0.00177948	0.0658589	0.131718	2	9	0.000633981
R-HSA-72187	mRNA 3'-end processing	3	60	0.00395439	0.0667297	0.132483	3	3	0.000211327
R-HSA-112382	Formation of RNA Pol II elongation complex	3	60	0.00395439	0.0667297	0.132483	2	2	0.000140885
R-HSA-9634815	Transcriptional Regulation by NPAS4	3	60	0.00395439	0.0667297	0.132483	3	47	0.00331079
R-HSA-195258	RHO GTPase Effectors	9	325	0.0214196	0.0667683	0.132483	38	113	0.00795999
R-HSA-373080	Class B/2 (Secretin family receptors)	4	99	0.00652475	0.0684278	0.132483	3	24	0.00169062
R-HSA-1221632	Meiotic synapsis	3	61	0.0040203	0.069363	0.132483	6	6	0.000422654
R-HSA-75955	RNA Polymerase II Transcription Elongation	3	61	0.0040203	0.069363	0.132483	6	8	0.000563539
R-HSA-9013507	NOTCH3 Activation and Transmission of Signal to the Nucleus	2	28	0.00184538	0.0701342	0.132483	15	15	0.00105664
R-HSA-389357	CD28 dependent PI3K/Akt signaling	2	28	0.00184538	0.0701342	0.132483	7	9	0.000633981
R-HSA-2173788	Downregulation of TGF-beta receptor signaling	2	28	0.00184538	0.0701342	0.132483	9	28	0.00197239
R-HSA-5654712	FRS-mediated FGFR4 signaling	2	28	0.00184538	0.0701342	0.132483	2	9	0.000633981
R-HSA-9013423	RAC3 GTPase cycle	4	100	0.00659065	0.0704208	0.132483	2	6	0.000422654
R-HSA-4551638	SUMOylation of chromatin organization proteins	3	62	0.00408621	0.0720428	0.132483	2	15	0.00105664
R-HSA-2454202	Fc epsilon receptor (FCERI) signaling	7	235	0.015488	0.0737316	0.132483	27	65	0.00457875
R-HSA-167021	PLC-gamma1 signalling	1	5	0.000329533	0.0742244	0.132483	3	3	0.000211327
R-HSA-9034793	Activated NTRK3 signals through PLCG1	1	5	0.000329533	0.0742244	0.132483	3	3	0.000211327
R-HSA-209563	Axonal growth stimulation	1	5	0.000329533	0.0742244	0.132483	2	2	0.000140885
R-HSA-4719360	Defective DPM3 causes DPM3-CDG	1	5	0.000329533	0.0742244	0.132483	1	1	7.04424e-05
R-HSA-4719377	Defective DPM2 causes DPM2-CDG	1	5	0.000329533	0.0742244	0.132483	1	1	7.04424e-05
R-HSA-4717374	Defective DPM1 causes DPM1-CDG	1	5	0.000329533	0.0742244	0.132483	1	1	7.04424e-05
R-HSA-5368598	Negative regulation of TCF-dependent signaling by DVL-interacting proteins	1	5	0.000329533	0.0742244	0.132483	1	2	0.000140885
R-HSA-5423599	Diseases of Mismatch Repair (MMR)	1	5	0.000329533	0.0742244	0.132483	2	6	0.000422654
R-HSA-982772	Growth hormone receptor signaling	2	29	0.00191129	0.0744977	0.132483	1	28	0.00197239
R-HSA-5357801	Programmed Cell Death	7	237	0.0156199	0.0763222	0.132483	16	193	0.0135954
R-HSA-193648	NRAGE signals death through JNK	3	64	0.00421802	0.0775394	0.132483	1	7	0.000493097
R-HSA-429947	Deadenylation of mRNA	2	30	0.0019772	0.0789455	0.132483	4	4	0.00028177
R-HSA-428930	Thromboxane signalling through TP receptor	2	30	0.0019772	0.0789455	0.132483	6	8	0.000563539
R-HSA-75067	Processing of Capped Intronless Pre-mRNA	2	30	0.0019772	0.0789455	0.132483	3	10	0.000704424
R-HSA-5654688	SHC-mediated cascade:FGFR1	2	30	0.0019772	0.0789455	0.132483	1	4	0.00028177
R-HSA-8878166	Transcriptional regulation by RUNX2	5	147	0.00968826	0.0789828	0.132483	5	84	0.00591716
R-HSA-2029480	Fcgamma receptor (FCGR) dependent phagocytosis	6	193	0.01272	0.0802775	0.132483	13	42	0.00295858
R-HSA-2980766	Nuclear Envelope Breakdown	3	65	0.00428393	0.0803549	0.132483	2	13	0.000915751
R-HSA-5687128	MAPK6/MAPK4 signaling	4	106	0.00698609	0.0829941	0.132483	11	40	0.0028177
R-HSA-6782210	Gap-filling DNA repair synthesis and ligation in TC-NER	3	66	0.00434983	0.0832144	0.132483	2	2	0.000140885
R-HSA-174411	Polymerase switching on the C-strand of the telomere	2	31	0.0020431	0.0834742	0.132483	4	6	0.000422654
R-HSA-3214842	HDMs demethylate histones	2	31	0.0020431	0.0834742	0.132483	4	17	0.00119752
R-HSA-5654693	FRS-mediated FGFR1 signaling	2	31	0.0020431	0.0834742	0.132483	2	9	0.000633981
R-HSA-429914	Deadenylation-dependent mRNA decay	3	67	0.00441574	0.086117	0.132483	5	10	0.000704424
R-HSA-2046105	Linoleic acid (LA) metabolism	2	32	0.00210901	0.0880803	0.132483	3	10	0.000704424
R-HSA-9022699	MECP2 regulates neuronal receptors and channels	2	32	0.00210901	0.0880803	0.132483	2	26	0.0018315
R-HSA-9026527	Activated NTRK2 signals through PLCG1	1	6	0.000395439	0.0883974	0.132483	3	3	0.000211327
R-HSA-9754119	Drug-mediated inhibition of CDK4/CDK6 activity	1	6	0.000395439	0.0883974	0.132483	2	2	0.000140885
R-HSA-1251932	PLCG1 events in ERBB2 signaling	1	6	0.000395439	0.0883974	0.132483	2	2	0.000140885
R-HSA-5083630	Defective LFNG causes SCDO3	1	6	0.000395439	0.0883974	0.132483	1	1	7.04424e-05
R-HSA-5339717	Signaling by LRP5 mutants	1	6	0.000395439	0.0883974	0.132483	1	1	7.04424e-05
R-HSA-9652169	Signaling by MAP2K mutants	1	6	0.000395439	0.0883974	0.132483	1	1	7.04424e-05
R-HSA-3656532	TGFBR1 KD Mutants in Cancer	1	6	0.000395439	0.0883974	0.132483	1	1	7.04424e-05
R-HSA-165181	Inhibition of TSC complex formation by PKB	1	6	0.000395439	0.0883974	0.132483	1	2	0.000140885
R-HSA-6782135	Dual incision in TC-NER	3	68	0.00448165	0.0890623	0.132483	7	7	0.000493097
R-HSA-9759194	Nuclear events mediated by NFE2L2	4	110	0.00724972	0.0919478	0.132483	21	48	0.00338123
R-HSA-3214847	HATs acetylate histones	4	110	0.00724972	0.0919478	0.132483	4	15	0.00105664
R-HSA-73856	RNA Polymerase II Transcription Termination	3	69	0.00454755	0.0920494	0.132483	2	4	0.00028177
R-HSA-168325	Viral Messenger RNA Synthesis	3	69	0.00454755	0.0920494	0.132483	2	6	0.000422654
R-HSA-450294	MAP kinase activation	3	69	0.00454755	0.0920494	0.132483	4	32	0.00225416
R-HSA-174414	Processive synthesis on the C-strand of the telomere	2	33	0.00217492	0.0927604	0.132483	7	7	0.000493097
R-HSA-3928663	EPHA-mediated growth cone collapse	2	33	0.00217492	0.0927604	0.132483	4	4	0.00028177
R-HSA-171306	Packaging Of Telomere Ends	2	33	0.00217492	0.0927604	0.132483	2	2	0.000140885
R-HSA-4641262	Disassembly of the destruction complex and recruitment of AXIN to the membrane	2	33	0.00217492	0.0927604	0.132483	6	7	0.000493097
R-HSA-5654699	SHC-mediated cascade:FGFR2	2	33	0.00217492	0.0927604	0.132483	1	4	0.00028177
R-HSA-8866652	Synthesis of active ubiquitin: roles of E1 and E2 enzymes	2	33	0.00217492	0.0927604	0.132483	3	16	0.00112708
R-HSA-6784531	tRNA processing in the nucleus	3	70	0.00461346	0.0950777	0.132483	1	7	0.000493097
R-HSA-171319	Telomere Extension By Telomerase	2	34	0.00224082	0.0975111	0.132483	8	10	0.000704424
R-HSA-5654700	FRS-mediated FGFR2 signaling	2	34	0.00224082	0.0975111	0.132483	2	9	0.000633981
R-HSA-380994	ATF4 activates genes in response to endoplasmic reticulum stress	2	34	0.00224082	0.0975111	0.132483	1	7	0.000493097
R-HSA-3247509	Chromatin modifying enzymes	7	254	0.0167403	0.100469	0.132483	11	85	0.0059876
R-HSA-4839726	Chromatin organization	7	254	0.0167403	0.100469	0.132483	11	85	0.0059876
R-HSA-9012999	RHO GTPase cycle	11	460	0.030317	0.102031	0.132483	22	91	0.00641026
R-HSA-9818027	NFE2L2 regulating anti-oxidant/detoxification enzymes	2	35	0.00230673	0.102329	0.132483	12	24	0.00169062
R-HSA-210745	Regulation of gene expression in beta cells	2	35	0.00230673	0.102329	0.132483	3	12	0.000845309
R-HSA-450282	MAPK targets/ Nuclear events mediated by MAP kinases	2	35	0.00230673	0.102329	0.132483	3	16	0.00112708
R-HSA-180024	DARPP-32 events	2	35	0.00230673	0.102329	0.132483	2	12	0.000845309
R-HSA-420092	Glucagon-type ligand receptors	2	35	0.00230673	0.102329	0.132483	1	8	0.000563539
R-HSA-3304356	SMAD2/3 Phosphorylation Motif Mutants in Cancer	1	7	0.000461346	0.102354	0.132483	1	1	7.04424e-05
R-HSA-8939245	RUNX1 regulates transcription of genes involved in BCR signaling	1	7	0.000461346	0.102354	0.132483	3	4	0.00028177
R-HSA-162699	Synthesis of dolichyl-phosphate mannose	1	7	0.000461346	0.102354	0.132483	1	2	0.000140885
R-HSA-3656534	Loss of Function of TGFBR1 in Cancer	1	7	0.000461346	0.102354	0.132483	1	2	0.000140885
R-HSA-111464	SMAC(DIABLO)-mediated dissociation of IAP:caspase complexes	1	7	0.000461346	0.102354	0.132483	1	3	0.000211327
R-HSA-111463	SMAC (DIABLO) binds to IAPs	1	7	0.000461346	0.102354	0.132483	1	4	0.00028177
R-HSA-1606341	IRF3 mediated activation of type 1 IFN	1	7	0.000461346	0.102354	0.132483	1	6	0.000422654
R-HSA-8849468	PTK6 Regulates Proteins Involved in RNA Processing	1	7	0.000461346	0.102354	0.132483	1	7	0.000493097
R-HSA-162599	Late Phase of HIV Life Cycle	5	160	0.010545	0.103461	0.132483	43	78	0.00549451
R-HSA-6802952	Signaling by BRAF and RAF1 fusions	3	73	0.00481118	0.104403	0.132483	5	5	0.000352212
R-HSA-9687139	Aberrant regulation of mitotic cell cycle due to RB1 defects	2	36	0.00237264	0.107212	0.132483	1	3	0.000211327
R-HSA-9008059	Interleukin-37 signaling	2	36	0.00237264	0.107212	0.132483	4	14	0.000986193
R-HSA-8863795	Downregulation of ERBB2 signaling	2	36	0.00237264	0.107212	0.132483	2	14	0.000986193
R-HSA-3304349	Loss of Function of SMAD2/3 in Cancer	1	8	0.000527252	0.116098	0.132483	2	2	0.000140885
R-HSA-9017802	Noncanonical activation of NOTCH3	1	8	0.000527252	0.116098	0.132483	2	2	0.000140885
R-HSA-5340588	Signaling by RNF43 mutants	1	8	0.000527252	0.116098	0.132483	1	1	7.04424e-05
R-HSA-5635851	GLI proteins bind promoters of Hh responsive genes to promote transcription	1	8	0.000527252	0.116098	0.132483	3	4	0.00028177
R-HSA-8985586	SLIT2:ROBO1 increases RHOA activity	1	8	0.000527252	0.116098	0.132483	1	2	0.000140885
R-HSA-111459	Activation of caspases through apoptosome-mediated cleavage	1	8	0.000527252	0.116098	0.132483	1	2	0.000140885
R-HSA-195399	VEGF binds to VEGFR leading to receptor dimerization	1	8	0.000527252	0.116098	0.132483	1	3	0.000211327
R-HSA-5674499	Negative feedback regulation of MAPK pathway	1	8	0.000527252	0.116098	0.132483	1	3	0.000211327
R-HSA-111469	SMAC, XIAP-regulated apoptotic response	1	8	0.000527252	0.116098	0.132483	3	10	0.000704424
R-HSA-5632681	Ligand-receptor interactions	1	8	0.000527252	0.116098	0.132483	1	4	0.00028177
R-HSA-194313	VEGF ligand-receptor interactions	1	8	0.000527252	0.116098	0.132483	1	4	0.00028177
R-HSA-2660825	Signaling by NOTCH1 t(7;9)(NOTCH1:M1580_K2555) Translocation Mutant	1	8	0.000527252	0.116098	0.132483	1	5	0.000352212
R-HSA-2660826	Constitutive Signaling by NOTCH1 t(7;9)(NOTCH1:M1580_K2555) Translocation Mutant	1	8	0.000527252	0.116098	0.132483	1	5	0.000352212
R-HSA-2173795	Downregulation of SMAD2/3:SMAD4 transcriptional activity	2	38	0.00250445	0.117157	0.132483	20	27	0.00190194
R-HSA-110330	Recognition and association of DNA glycosylase with site containing an affected purine	2	38	0.00250445	0.117157	0.132483	2	10	0.000704424
R-HSA-9675126	Diseases of mitotic cell cycle	2	38	0.00250445	0.117157	0.132483	1	5	0.000352212
R-HSA-5358351	Signaling by Hedgehog	5	168	0.0110723	0.120188	0.132483	30	82	0.00577628
R-HSA-1834949	Cytosolic sensors of pathogen-associated DNA	3	78	0.00514071	0.120701	0.132483	7	50	0.00352212
R-HSA-448424	Interleukin-17 signaling	3	78	0.00514071	0.120701	0.132483	4	35	0.00246548
R-HSA-1474165	Reproduction	4	122	0.0080406	0.121386	0.132483	10	24	0.00169062
R-HSA-8939243	RUNX1 interacts with co-factors whose precise effect on RUNX1 targets is not known	2	39	0.00257036	0.122214	0.132483	3	5	0.000352212
R-HSA-9013424	RHOV GTPase cycle	2	39	0.00257036	0.122214	0.132483	1	2	0.000140885
R-HSA-1839124	FGFR1 mutant receptor activation	2	39	0.00257036	0.122214	0.132483	8	25	0.00176106
R-HSA-1855204	Synthesis of IP3 and IP4 in the cytosol	2	39	0.00257036	0.122214	0.132483	1	12	0.000845309
R-HSA-427413	NoRC negatively regulates rRNA expression	3	79	0.00520662	0.124067	0.132483	4	7	0.000493097
R-HSA-5625740	RHO GTPases activate PKNs	3	79	0.00520662	0.124067	0.132483	6	20	0.00140885
R-HSA-5610787	Hedgehog 'off' state	4	124	0.00817241	0.126645	0.132483	16	32	0.00225416
R-HSA-2871796	FCERI mediated MAPK activation	4	124	0.00817241	0.126645	0.132483	8	20	0.00140885
R-HSA-163359	Glucagon signaling in metabolic regulation	2	40	0.00263626	0.127323	0.132483	4	6	0.000422654
R-HSA-5578749	Transcriptional regulation by small RNAs	3	80	0.00527252	0.127467	0.132483	1	5	0.000352212
R-HSA-9027283	Erythropoietin activates STAT5	1	9	0.000593159	0.129633	0.132483	3	3	0.000211327
R-HSA-3304351	Signaling by TGF-beta Receptor Complex in Cancer	1	9	0.000593159	0.129633	0.132483	4	7	0.000493097
R-HSA-8857538	PTK6 promotes HIF1A stabilization	1	9	0.000593159	0.129633	0.132483	2	6	0.000422654
R-HSA-199920	CREB phosphorylation	1	9	0.000593159	0.129633	0.132483	1	4	0.00028177
R-HSA-392518	Signal amplification	2	41	0.00270217	0.132483	0.132483	10	19	0.00133841
R-HSA-389356	CD28 co-stimulation	2	41	0.00270217	0.132483	0.132483	7	19	0.00133841
R-HSA-110328	Recognition and association of DNA glycosylase with site containing an affected pyrimidine	2	41	0.00270217	0.132483	0.132483	1	21	0.00147929
R-HSA-9711123	Cellular response to chemical stress	7	274	0.0180584	0.13361	0.13361	34	134	0.00943928
R-HSA-674695	RNA Polymerase II Pre-transcription Events	3	82	0.00540434	0.134367	0.134367	11	17	0.00119752
R-HSA-1236394	Signaling by ERBB4	3	82	0.00540434	0.134367	0.134367	3	52	0.003663
R-HSA-1989781	PPARA activates gene expression	5	175	0.0115336	0.135798	0.135798	41	41	0.00288814
R-HSA-73894	DNA Repair	9	380	0.0250445	0.136008	0.136008	104	339	0.02388
R-HSA-381042	PERK regulates gene expression	2	42	0.00276807	0.137689	0.137689	1	11	0.000774866
R-HSA-8852135	Protein ubiquitination	3	83	0.00547024	0.137864	0.137864	11	32	0.00225416
R-HSA-400206	Regulation of lipid metabolism by PPARalpha	5	177	0.0116655	0.140417	0.140417	42	45	0.00316991
R-HSA-69620	Cell Cycle Checkpoints	7	279	0.0183879	0.142654	0.142654	22	56	0.00394477
R-HSA-212165	Epigenetic regulation of gene expression	5	178	0.0117314	0.142752	0.142752	9	64	0.00450831
R-HSA-432720	Lysosome Vesicle Biogenesis	2	43	0.00283398	0.142939	0.142939	4	8	0.000563539
R-HSA-1368108	BMAL1:CLOCK,NPAS2 activates circadian gene expression	2	43	0.00283398	0.142939	0.142939	1	20	0.00140885
R-HSA-1912399	Pre-NOTCH Processing in the Endoplasmic Reticulum	1	10	0.000659065	0.142961	0.142961	2	2	0.000140885
R-HSA-9726840	SHOC2 M1731 mutant abolishes MRAS complex function	1	10	0.000659065	0.142961	0.142961	1	1	7.04424e-05
R-HSA-5666185	RHO GTPases Activate Rhotekin and Rhophilins	1	10	0.000659065	0.142961	0.142961	5	6	0.000422654
R-HSA-8849473	PTK6 Expression	1	10	0.000659065	0.142961	0.142961	2	3	0.000211327
R-HSA-9032845	Activated NTRK2 signals through CDK5	1	10	0.000659065	0.142961	0.142961	3	6	0.000422654
R-HSA-139915	Activation of PUMA and translocation to mitochondria	1	10	0.000659065	0.142961	0.142961	2	5	0.000352212
R-HSA-8851907	MET activates PI3K/AKT signaling	1	10	0.000659065	0.142961	0.142961	2	5	0.000352212
R-HSA-8948747	Regulation of PTEN localization	1	10	0.000659065	0.142961	0.142961	1	4	0.00028177
R-HSA-2892245	POU5F1 (OCT4), SOX2, NANOG repress genes related to differentiation	1	10	0.000659065	0.142961	0.142961	1	7	0.000493097
R-HSA-373760	L1CAM interactions	4	130	0.00856785	0.14298	0.14298	12	54	0.00380389
R-HSA-6781827	Transcription-Coupled Nucleotide Excision Repair (TC-NER)	3	85	0.00560206	0.144951	0.144951	17	17	0.00119752
R-HSA-933541	TRAF6 mediated IRF7 activation	2	44	0.00289989	0.148231	0.148231	4	13	0.000915751
R-HSA-9013420	RHOU GTPase cycle	2	44	0.00289989	0.148231	0.148231	1	4	0.00028177
R-HSA-110331	Cleavage of the damaged purine	2	44	0.00289989	0.148231	0.148231	2	9	0.000633981
R-HSA-1234174	Cellular response to hypoxia	3	86	0.00566796	0.148539	0.148539	16	20	0.00140885
R-HSA-112314	Neurotransmitter receptors and postsynaptic signal transmission	6	232	0.0152903	0.151354	0.151354	27	110	0.00774866
R-HSA-73927	Depurination	2	45	0.00296579	0.153563	0.153563	4	19	0.00133841
R-HSA-2046106	alpha-linolenic acid (ALA) metabolism	2	45	0.00296579	0.153563	0.153563	3	15	0.00105664
R-HSA-69202	Cyclin E associated events during G1/S transition	3	88	0.00579978	0.155799	0.155799	8	20	0.00140885
R-HSA-5250941	Negative epigenetic regulation of rRNA expression	3	88	0.00579978	0.155799	0.155799	4	12	0.000845309
R-HSA-444257	RSK activation	1	11	0.000724972	0.156086	0.156086	4	4	0.00028177
R-HSA-212718	EGFR interacts with phospholipase C-gamma	1	11	0.000724972	0.156086	0.156086	3	3	0.000211327
R-HSA-9660537	Signaling by MRAS-complex mutants	1	11	0.000724972	0.156086	0.156086	2	2	0.000140885
R-HSA-9028335	Activated NTRK2 signals through PI3K	1	11	0.000724972	0.156086	0.156086	2	2	0.000140885
R-HSA-9726842	Gain-of-function MRAS complexes activate RAF signaling	1	11	0.000724972	0.156086	0.156086	1	1	7.04424e-05
R-HSA-193634	Axonal growth inhibition (RHOA activation)	1	11	0.000724972	0.156086	0.156086	3	6	0.000422654
R-HSA-8939246	RUNX1 regulates transcription of genes involved in differentiation of myeloid cells	1	11	0.000724972	0.156086	0.156086	3	7	0.000493097
R-HSA-9010642	ROBO receptors bind AKAP5	1	11	0.000724972	0.156086	0.156086	1	7	0.000493097
R-HSA-419812	Calcitonin-like ligand receptors	1	11	0.000724972	0.156086	0.156086	1	8	0.000563539
R-HSA-202403	TCR signaling	4	135	0.00889738	0.157193	0.157193	18	52	0.003663
R-HSA-167200	Formation of HIV-1 elongation complex containing HIV-1 Tat	2	46	0.0030317	0.158931	0.158931	5	5	0.000352212
R-HSA-9035034	RHOF GTPase cycle	2	46	0.0030317	0.158931	0.158931	1	3	0.000211327
R-HSA-5218920	VEGFR2 mediated vascular permeability	2	46	0.0030317	0.158931	0.158931	4	15	0.00105664
R-HSA-2132295	MHC class II antigen presentation	4	137	0.0090292	0.163021	0.163021	8	26	0.0018315
R-HSA-69656	Cyclin A:Cdk2-associated events at S phase entry	3	90	0.00593159	0.163169	0.163169	9	19	0.00133841
R-HSA-167246	Tat-mediated elongation of the HIV-1 transcript	2	47	0.00309761	0.164334	0.164334	8	8	0.000563539
R-HSA-167152	Formation of HIV elongation complex in the absence of HIV Tat	2	47	0.00309761	0.164334	0.164334	2	2	0.000140885
R-HSA-9670095	Inhibition of DNA recombination at telomere	2	47	0.00309761	0.164334	0.164334	3	4	0.00028177
R-HSA-167169	HIV Transcription Elongation	2	47	0.00309761	0.164334	0.164334	9	15	0.00105664
R-HSA-202433	Generation of second messenger molecules	2	47	0.00309761	0.164334	0.164334	7	17	0.00119752
R-HSA-3371568	Attenuation phase	2	47	0.00309761	0.164334	0.164334	1	5	0.000352212
R-HSA-451927	Interleukin-2 family signaling	2	47	0.00309761	0.164334	0.164334	6	59	0.0041561
R-HSA-9020958	Interleukin-21 signaling	1	12	0.000790879	0.169011	0.169011	5	5	0.000352212
R-HSA-2025928	Calcineurin activates NFAT	1	12	0.000790879	0.169011	0.169011	2	3	0.000211327
R-HSA-193697	p75NTR regulates axonogenesis	1	12	0.000790879	0.169011	0.169011	5	8	0.000563539
R-HSA-9619229	Activation of RAC1 downstream of NMDARs	1	12	0.000790879	0.169011	0.169011	2	6	0.000422654
R-HSA-8853884	Transcriptional Regulation by VENTX	2	48	0.00316351	0.169769	0.169769	3	13	0.000915751
R-HSA-174417	Telomere C-strand (Lagging Strand) Synthesis	2	49	0.00322942	0.175234	0.175234	15	18	0.00126796
R-HSA-109582	Hemostasis	16	803	0.052923	0.178996	0.178996	42	338	0.0238095
R-HSA-381676	Glucagon-like Peptide-1 (GLP1) regulates insulin secretion	2	50	0.00329533	0.180726	0.180726	6	12	0.000845309
R-HSA-2173789	TGF-beta receptor signaling activates SMADs	2	50	0.00329533	0.180726	0.180726	13	44	0.00309946
R-HSA-110329	Cleavage of the damaged pyrimidine	2	50	0.00329533	0.180726	0.180726	1	20	0.00140885
R-HSA-73928	Depyrimidination	2	50	0.00329533	0.180726	0.180726	2	41	0.00288814
R-HSA-110056	MAPK3 (ERK1) activation	1	13	0.000856785	0.181739	0.181739	4	4	0.00028177
R-HSA-2468052	Establishment of Sister Chromatid Cohesion	1	13	0.000856785	0.181739	0.181739	4	4	0.00028177
R-HSA-173107	Binding and entry of HIV virion	1	13	0.000856785	0.181739	0.181739	6	8	0.000563539
R-HSA-5140745	WNT5A-dependent internalization of FZD2, FZD5 and ROR2	1	13	0.000856785	0.181739	0.181739	1	2	0.000140885
R-HSA-6804756	Regulation of TP53 Activity through Phosphorylation	3	95	0.00626112	0.182027	0.182027	4	26	0.0018315
R-HSA-8854214	TBC/RABGAPs	2	51	0.00336123	0.186245	0.186245	2	14	0.000986193
R-HSA-75876	Synthesis of very long-chain fatty acyl-CoAs	2	51	0.00336123	0.186245	0.186245	1	12	0.000845309
R-HSA-9705683	SARS-CoV-2-host interactions	6	248	0.0163448	0.186654	0.186654	5	67	0.00471964
R-HSA-9658195	Leishmania infection	7	302	0.0199038	0.187812	0.187812	16	95	0.00669203
R-HSA-9824443	Parasitic Infection Pathways	7	302	0.0199038	0.187812	0.187812	16	95	0.00669203
R-HSA-190828	Gap junction trafficking	2	52	0.00342714	0.191786	0.191786	4	20	0.00140885
R-HSA-8941332	RUNX2 regulates genes involved in cell migration	1	14	0.000922692	0.194272	0.194272	1	7	0.000493097
R-HSA-9635465	Suppression of apoptosis	1	14	0.000922692	0.194272	0.194272	1	7	0.000493097
R-HSA-210990	PECAM1 interactions	1	14	0.000922692	0.194272	0.194272	1	7	0.000493097
R-HSA-1280218	Adaptive Immune System	18	933	0.0614908	0.195174	0.195174	64	265	0.0186672
R-HSA-9660821	ADORA2B mediated anti-inflammatory cytokines production	2	53	0.00349305	0.19735	0.19735	5	12	0.000845309
R-HSA-432040	Vasopressin regulates renal water homeostasis via Aquaporins	2	53	0.00349305	0.19735	0.19735	5	15	0.00105664
R-HSA-4086400	PCP/CE pathway	3	99	0.00652475	0.197514	0.197514	6	24	0.00169062
R-HSA-8951664	Neddylation	6	254	0.0167403	0.200662	0.200662	12	44	0.00309946
R-HSA-9675135	Diseases of DNA repair	2	54	0.00355895	0.202933	0.202933	7	34	0.00239504
R-HSA-162909	Host Interactions of HIV factors	4	151	0.00995189	0.20583	0.20583	7	54	0.00380389
R-HSA-1250342	PI3K events in ERBB4 signaling	1	15	0.000988598	0.206615	0.206615	2	2	0.000140885
R-HSA-209560	NF-kB is activated and signals survival	1	15	0.000988598	0.206615	0.206615	2	4	0.00028177
R-HSA-3772470	Negative regulation of TCF-dependent signaling by WNT ligand antagonists	1	15	0.000988598	0.206615	0.206615	2	5	0.000352212
R-HSA-5693548	Sensing of DNA Double Strand Breaks	1	15	0.000988598	0.206615	0.206615	3	9	0.000633981
R-HSA-416550	Sema4D mediated inhibition of cell attachment and migration	1	15	0.000988598	0.206615	0.206615	1	6	0.000422654
R-HSA-111461	Cytochrome c-mediated apoptotic response	1	15	0.000988598	0.206615	0.206615	1	12	0.000845309
R-HSA-2046104	alpha-linolenic (omega3) and linoleic (omega6) acid metabolism	2	55	0.00362486	0.208534	0.208534	6	25	0.00176106
R-HSA-983695	Antigen activates B Cell Receptor (BCR) leading to generation of second messengers	3	103	0.00678837	0.213306	0.213306	12	26	0.0018315
R-HSA-9634597	GPER1 signaling	2	56	0.00369077	0.214151	0.214151	5	10	0.000704424
R-HSA-9031628	NGF-stimulated transcription	2	56	0.00369077	0.214151	0.214151	6	37	0.00260637
R-HSA-162906	HIV Infection	6	260	0.0171357	0.215045	0.215045	53	160	0.0112708
R-HSA-168928	DDX58/IFIH1-mediated induction of interferon-alpha/beta	3	104	0.00685428	0.217296	0.217296	8	53	0.00373345
R-HSA-2691232	Constitutive Signaling by NOTCH1 HD Domain Mutants	1	16	0.0010545	0.218769	0.218769	3	6	0.000422654
R-HSA-2691230	Signaling by NOTCH1 HD Domain Mutants in Cancer	1	16	0.0010545	0.218769	0.218769	3	6	0.000422654
R-HSA-418890	Role of second messengers in netrin-1 signaling	1	16	0.0010545	0.218769	0.218769	2	4	0.00028177
R-HSA-8866427	VLDLR internalisation and degradation	1	16	0.0010545	0.218769	0.218769	2	4	0.00028177
R-HSA-209543	p75NTR recruits signalling complexes	1	16	0.0010545	0.218769	0.218769	4	9	0.000633981
R-HSA-1358803	Downregulation of ERBB2:ERBB3 signaling	1	16	0.0010545	0.218769	0.218769	1	8	0.000563539
R-HSA-8941858	Regulation of RUNX3 expression and activity	2	57	0.00375667	0.219782	0.219782	3	9	0.000633981
R-HSA-157858	Gap junction trafficking and regulation	2	57	0.00375667	0.219782	0.219782	4	24	0.00169062
R-HSA-8939236	RUNX1 regulates transcription of genes involved in differentiation of HSCs	3	105	0.00692019	0.221302	0.221302	7	15	0.00105664
R-HSA-2559584	Formation of Senescence-Associated Heterochromatin Foci (SAHF)	1	17	0.00112041	0.230738	0.230738	1	2	0.000140885
R-HSA-1502540	Signaling by Activin	1	17	0.00112041	0.230738	0.230738	4	10	0.000704424
R-HSA-170968	Frs2-mediated activation	1	17	0.00112041	0.230738	0.230738	4	13	0.000915751
R-HSA-6811555	PI5P Regulates TP53 Acetylation	1	17	0.00112041	0.230738	0.230738	2	8	0.000563539
R-HSA-69275	G2/M Transition	5	212	0.0139722	0.230931	0.230931	18	78	0.00549451
R-HSA-3371571	HSF1-dependent transactivation	2	59	0.00388849	0.231079	0.231079	1	8	0.000563539
R-HSA-422356	Regulation of insulin secretion	3	108	0.00711791	0.233407	0.233407	11	38	0.00267681
R-HSA-9705671	SARS-CoV-2 activates/modulates innate and adaptive immune responses	4	160	0.010545	0.234905	0.234905	3	47	0.00331079
R-HSA-453274	Mitotic G2-G2/M phases	5	214	0.014104	0.236558	0.236558	18	80	0.00563539
R-HSA-8866654	E3 ubiquitin ligases ubiquitinate target proteins	2	60	0.00395439	0.236742	0.236742	8	16	0.00112708
R-HSA-975871	MyD88 cascade initiated on plasma membrane	3	109	0.00718381	0.237469	0.237469	4	70	0.00493097
R-HSA-168176	Toll Like Receptor 5 (TLR5) Cascade	3	109	0.00718381	0.237469	0.237469	4	71	0.00500141
R-HSA-168142	Toll Like Receptor 10 (TLR10) Cascade	3	109	0.00718381	0.237469	0.237469	4	71	0.00500141
R-HSA-5250924	B-WICH complex positively regulates rRNA expression	2	61	0.0040203	0.242413	0.242413	3	3	0.000211327
R-HSA-5654227	Phospholipase C-mediated cascade; FGFR3	1	18	0.00118632	0.242524	0.242524	3	3	0.000211327
R-HSA-177504	Retrograde neurotrophin signalling	1	18	0.00118632	0.242524	0.242524	3	3	0.000211327
R-HSA-5607763	CLEC7A (Dectin-1) induces NFAT activation	1	18	0.00118632	0.242524	0.242524	3	6	0.000422654
R-HSA-6803211	TP53 Regulates Transcription of Death Receptors and Ligands	1	18	0.00118632	0.242524	0.242524	2	7	0.000493097
R-HSA-205043	NRIF signals cell death from the nucleus	1	18	0.00118632	0.242524	0.242524	2	7	0.000493097
R-HSA-5684264	MAP3K8 (TPL2)-dependent MAPK1/3 activation	1	18	0.00118632	0.242524	0.242524	1	8	0.000563539
R-HSA-391160	Signal regulatory protein family interactions	1	18	0.00118632	0.242524	0.242524	1	10	0.000704424
R-HSA-73929	Base-Excision Repair, AP Site Formation	2	62	0.00408621	0.248089	0.248089	6	64	0.00450831
R-HSA-70171	Glycolysis	3	112	0.00738153	0.249725	0.249725	1	24	0.00169062
R-HSA-1483255	PI Metabolism	3	112	0.00738153	0.249725	0.249725	3	89	0.00626937
R-HSA-166016	Toll Like Receptor 4 (TLR4) Cascade	4	165	0.0108746	0.251469	0.251469	5	107	0.00753733
R-HSA-418597	G alpha (z) signalling events	2	63	0.00415211	0.25377	0.25377	1	13	0.000915751
R-HSA-111885	Opioid Signalling	3	113	0.00744744	0.253832	0.253832	11	59	0.0041561
R-HSA-1295596	Spry regulation of FGF signaling	1	19	0.00125222	0.25413	0.25413	11	11	0.000774866
R-HSA-2173791	TGF-beta receptor signaling in EMT (epithelial to mesenchymal transition)	1	19	0.00125222	0.25413	0.25413	6	6	0.000422654
R-HSA-5654228	Phospholipase C-mediated cascade; FGFR4	1	19	0.00125222	0.25413	0.25413	3	3	0.000211327
R-HSA-418885	DCC mediated attractive signaling	1	19	0.00125222	0.25413	0.25413	10	12	0.000845309
R-HSA-6785631	ERBB2 Regulates Cell Motility	1	19	0.00125222	0.25413	0.25413	1	2	0.000140885
R-HSA-193639	p75NTR signals via NF-kB	1	19	0.00125222	0.25413	0.25413	6	13	0.000915751
R-HSA-3270619	IRF3-mediated induction of type I IFN	1	19	0.00125222	0.25413	0.25413	1	5	0.000352212
R-HSA-419408	Lysosphingolipid and LPA receptors	1	19	0.00125222	0.25413	0.25413	1	5	0.000352212
R-HSA-9755779	SARS-CoV-2 targets host intracellular signalling and regulatory pathways	1	19	0.00125222	0.25413	0.25413	1	5	0.000352212
R-HSA-9662361	Sensory processing of sound by outer hair cells of the cochlea	2	64	0.00421802	0.259454	0.259454	1	8	0.000563539
R-HSA-9633012	Response of EIF2AK4 (GCN2) to amino acid deficiency	3	115	0.00757925	0.262074	0.262074	5	16	0.00112708
R-HSA-8856825	Cargo recognition for clathrin-mediated endocytosis	3	115	0.00757925	0.262074	0.262074	3	15	0.00105664
R-HSA-354194	GRB2:SOS provides linkage to MAPK signaling for Integrins	1	20	0.00131813	0.265559	0.265559	2	2	0.000140885
R-HSA-168275	Entry of Influenza Virion into Host Cell via Endocytosis	1	20	0.00131813	0.265559	0.265559	1	1	7.04424e-05
R-HSA-434316	Fatty Acids bound to GPR40 (FFAR1) regulate insulin secretion	1	20	0.00131813	0.265559	0.265559	4	6	0.000422654
R-HSA-399997	Acetylcholine regulates insulin secretion	1	20	0.00131813	0.265559	0.265559	4	7	0.000493097
R-HSA-5099900	WNT5A-dependent internalization of FZD4	1	20	0.00131813	0.265559	0.265559	2	5	0.000352212
R-HSA-169893	Prolonged ERK activation events	1	20	0.00131813	0.265559	0.265559	4	19	0.00133841
R-HSA-388844	Receptor-type tyrosine-protein phosphatases	1	20	0.00131813	0.265559	0.265559	1	6	0.000422654
R-HSA-5635838	Activation of SMO	1	20	0.00131813	0.265559	0.265559	1	9	0.000633981
R-HSA-5617472	Activation of anterior HOX genes in hindbrain development during early embryogenesis	3	116	0.00764516	0.266208	0.266208	11	43	0.00302902
R-HSA-5619507	Activation of HOX genes during differentiation	3	116	0.00764516	0.266208	0.266208	11	43	0.00302902
R-HSA-975138	TRAF6 mediated induction of NFkB and MAP kinases upon TLR7/8 or 9 activation	3	116	0.00764516	0.266208	0.266208	4	60	0.00422654
R-HSA-168164	Toll Like Receptor 3 (TLR3) Cascade	3	116	0.00764516	0.266208	0.266208	4	73	0.00514229
R-HSA-975155	MyD88 dependent cascade initiated on endosome	3	117	0.00771107	0.27035	0.27035	4	75	0.00528318
R-HSA-168181	Toll Like Receptor 7/8 (TLR7/8) Cascade	3	118	0.00777697	0.274499	0.274499	4	79	0.00556495
R-HSA-597592	Post-translational protein modification	28	1607	0.105912	0.275707	0.275707	62	538	0.037898
R-HSA-180786	Extension of Telomeres	2	67	0.00441574	0.276509	0.276509	23	28	0.00197239
R-HSA-5693565	Recruitment and ATM-mediated phosphorylation of repair and signaling proteins at DNA double strand breaks	2	67	0.00441574	0.276509	0.276509	32	39	0.00274725
R-HSA-3134975	Regulation of innate immune responses to cytosolic DNA	1	21	0.00138404	0.276814	0.276814	4	9	0.000633981
R-HSA-430039	mRNA decay by 5' to 3' exoribonuclease	1	21	0.00138404	0.276814	0.276814	1	3	0.000211327
R-HSA-6804114	TP53 Regulates Transcription of Genes Involved in G2 Cell Cycle Arrest	1	21	0.00138404	0.276814	0.276814	2	11	0.000774866
R-HSA-5696398	Nucleotide Excision Repair	3	119	0.00784288	0.278655	0.278655	19	37	0.00260637
R-HSA-211000	Gene Silencing by RNA	3	119	0.00784288	0.278655	0.278655	1	40	0.0028177
R-HSA-983189	Kinesins	2	68	0.00448165	0.282191	0.282191	4	14	0.000986193
R-HSA-5607764	CLEC7A (Dectin-1) signaling	3	120	0.00790879	0.282817	0.282817	18	45	0.00316991
R-HSA-9610379	HCMV Late Events	4	175	0.0115336	0.28527	0.28527	6	19	0.00133841
R-HSA-937061	TRIF(TICAM1)-mediated TLR4 signaling	3	121	0.00797469	0.286985	0.286985	4	70	0.00493097
R-HSA-166166	MyD88-independent TLR4 cascade	3	121	0.00797469	0.286985	0.286985	4	72	0.00507185
R-HSA-168138	Toll Like Receptor 9 (TLR9) Cascade	3	121	0.00797469	0.286985	0.286985	4	80	0.00563539
R-HSA-445717	Aquaporin-mediated transport	2	69	0.00454755	0.28787	0.28787	5	25	0.00176106
R-HSA-1660499	Synthesis of PIPs at the plasma membrane	2	69	0.00454755	0.28787	0.28787	2	33	0.0023246
R-HSA-372708	p130Cas linkage to MAPK signaling for integrins	1	22	0.00144994	0.287897	0.287897	3	3	0.000211327
R-HSA-5654219	Phospholipase C-mediated cascade: FGFR1	1	22	0.00144994	0.287897	0.287897	3	3	0.000211327
R-HSA-1963642	PI3K events in ERBB2 signaling	1	22	0.00144994	0.287897	0.287897	6	7	0.000493097
R-HSA-5358565	Mismatch repair (MMR) directed by MSH2:MSH6 (MutSalpha)	1	22	0.00144994	0.287897	0.287897	7	10	0.000704424
R-HSA-5205685	PINK1-PRKN Mediated Mitophagy	1	22	0.00144994	0.287897	0.287897	3	8	0.000563539
R-HSA-5210891	Uptake and function of anthrax toxins	1	22	0.00144994	0.287897	0.287897	1	20	0.00140885
R-HSA-1912420	Pre-NOTCH Processing in Golgi	1	23	0.00151585	0.298811	0.298811	8	8	0.000563539
R-HSA-3928664	Ephrin signaling	1	23	0.00151585	0.298811	0.298811	5	11	0.000774866
R-HSA-5358508	Mismatch Repair	1	23	0.00151585	0.298811	0.298811	7	17	0.00119752
R-HSA-8849932	Synaptic adhesion-like molecules	1	23	0.00151585	0.298811	0.298811	3	8	0.000563539
R-HSA-2979096	NOTCH2 Activation and Transmission of Signal to the Nucleus	1	23	0.00151585	0.298811	0.298811	3	11	0.000774866
R-HSA-180292	GAB1 signalosome	1	23	0.00151585	0.298811	0.298811	2	11	0.000774866
R-HSA-111471	Apoptotic factor-mediated response	1	23	0.00151585	0.298811	0.298811	4	28	0.00197239
R-HSA-156711	Polo-like kinase mediated events	1	23	0.00151585	0.298811	0.298811	2	15	0.00105664
R-HSA-1606322	ZBP1(DAI) mediated induction of type I IFNs	1	23	0.00151585	0.298811	0.298811	1	11	0.000774866
R-HSA-69242	S Phase	4	179	0.0117973	0.298982	0.298982	13	55	0.00387433
R-HSA-5658442	Regulation of RAS by GAPs	2	71	0.00467936	0.29921	0.29921	2	5	0.000352212
R-HSA-2426168	Activation of gene expression by SREBF (SREBP)	2	71	0.00467936	0.29921	0.29921	3	42	0.00295858
R-HSA-9709603	Impaired BRCA2 binding to PALB2	1	24	0.00158176	0.309559	0.309559	1	1	7.04424e-05
R-HSA-5654710	PI-3K cascade:FGFR3	1	24	0.00158176	0.309559	0.309559	4	7	0.000493097
R-HSA-9013418	RHOBTB2 GTPase cycle	1	24	0.00158176	0.309559	0.309559	1	2	0.000140885
R-HSA-912631	Regulation of signaling by CBL	1	24	0.00158176	0.309559	0.309559	3	7	0.000493097
R-HSA-1834941	STING mediated induction of host immune responses	1	24	0.00158176	0.309559	0.309559	1	19	0.00133841
R-HSA-446652	Interleukin-1 family signaling	4	183	0.0120609	0.312773	0.312773	6	92	0.0064807
R-HSA-72203	Processing of Capped Intron-Containing Pre-mRNA	6	299	0.0197061	0.315499	0.315499	23	34	0.00239504
R-HSA-5654221	Phospholipase C-mediated cascade; FGFR2	1	25	0.00164766	0.320142	0.320142	3	3	0.000211327
R-HSA-9701193	Defective homologous recombination repair (HRR) due to PALB2 loss of function	1	25	0.00164766	0.320142	0.320142	2	2	0.000140885
R-HSA-9701192	Defective homologous recombination repair (HRR) due to BRCA1 loss of function	1	25	0.00164766	0.320142	0.320142	1	1	7.04424e-05
R-HSA-9704646	Defective HDR through Homologous Recombination Repair (HRR) due to PALB2 loss of BRCA2/RAD51/RAD51C binding function	1	25	0.00164766	0.320142	0.320142	1	1	7.04424e-05
R-HSA-9704331	Defective HDR through Homologous Recombination Repair (HRR) due to PALB2 loss of BRCA1 binding function	1	25	0.00164766	0.320142	0.320142	1	1	7.04424e-05
R-HSA-416572	Sema4D induced cell migration and growth-cone collapse	1	25	0.00164766	0.320142	0.320142	4	7	0.000493097
R-HSA-5654720	PI-3K cascade:FGFR4	1	25	0.00164766	0.320142	0.320142	4	7	0.000493097
R-HSA-389513	CTLA4 inhibitory signaling	1	25	0.00164766	0.320142	0.320142	1	5	0.000352212
R-HSA-445144	Signal transduction by L1	1	25	0.00164766	0.320142	0.320142	1	11	0.000774866
R-HSA-373753	Nephrin family interactions	1	25	0.00164766	0.320142	0.320142	1	13	0.000915751
R-HSA-2871809	FCERI mediated Ca+2 mobilization	3	129	0.00850194	0.320456	0.320456	8	11	0.000774866
R-HSA-2029485	Role of phospholipids in phagocytosis	3	129	0.00850194	0.320456	0.320456	6	12	0.000845309
R-HSA-5693606	DNA Double Strand Break Response	2	75	0.00494299	0.321796	0.321796	35	48	0.00338123
R-HSA-167172	Transcription of the HIV genome	2	76	0.0050089	0.327416	0.327416	41	47	0.00331079
R-HSA-9007101	Rab regulation of trafficking	3	131	0.00863376	0.32884	0.32884	3	35	0.00246548
R-HSA-202040	G-protein activation	1	26	0.00171357	0.330564	0.330564	6	6	0.000422654
R-HSA-5357786	TNFR1-induced proapoptotic signaling	1	26	0.00171357	0.330564	0.330564	1	3	0.000211327
R-HSA-162594	Early Phase of HIV Life Cycle	1	26	0.00171357	0.330564	0.330564	6	39	0.00274725
R-HSA-422085	Synthesis, secretion, and deacylation of Ghrelin	1	26	0.00171357	0.330564	0.330564	1	8	0.000563539
R-HSA-166058	MyD88:MAL(TIRAP) cascade initiated on plasma membrane	3	133	0.00876557	0.337223	0.337223	4	76	0.00535362
R-HSA-168188	Toll Like Receptor TLR6:TLR2 Cascade	3	133	0.00876557	0.337223	0.337223	4	78	0.00549451
R-HSA-438066	Unblocking of NMDA receptors, glutamate binding and activation	1	27	0.00177948	0.340826	0.340826	4	5	0.000352212
R-HSA-9617324	Negative regulation of NMDA receptor-mediated neuronal transmission	1	27	0.00177948	0.340826	0.340826	1	4	0.00028177
R-HSA-5627123	RHO GTPases activate PAKs	1	27	0.00177948	0.340826	0.340826	3	15	0.00105664
R-HSA-68875	Mitotic Prophase	3	134	0.00883148	0.341413	0.341413	2	34	0.00239504
R-HSA-1500931	Cell-Cell communication	3	134	0.00883148	0.341413	0.341413	3	60	0.00422654
R-HSA-5250913	Positive epigenetic regulation of rRNA expression	2	79	0.00520662	0.344199	0.344199	3	7	0.000493097
R-HSA-73886	Chromosome Maintenance	3	135	0.00889738	0.345601	0.345601	29	38	0.00267681
R-HSA-9662851	Anti-inflammatory response favouring Leishmania parasite infection	4	193	0.01272	0.34746	0.34746	9	40	0.0028177
R-HSA-9664433	Leishmania parasite growth and survival	4	193	0.01272	0.34746	0.34746	9	40	0.0028177
R-HSA-199992	trans-Golgi Network Vesicle Budding	2	80	0.00527252	0.349764	0.349764	7	19	0.00133841
R-HSA-168179	Toll Like Receptor TLR1:TLR2 Cascade	3	136	0.00896329	0.349786	0.349786	4	78	0.00549451
R-HSA-181438	Toll Like Receptor 2 (TLR2) Cascade	3	136	0.00896329	0.349786	0.349786	4	80	0.00563539
R-HSA-5654689	PI-3K cascade:FGFR1	1	28	0.00184538	0.350933	0.350933	4	7	0.000493097
R-HSA-400451	Free fatty acids regulate insulin secretion	1	28	0.00184538	0.350933	0.350933	4	8	0.000563539
R-HSA-112409	RAF-independent MAPK1/3 activation	1	28	0.00184538	0.350933	0.350933	4	12	0.000845309
R-HSA-8964038	LDL clearance	1	28	0.00184538	0.350933	0.350933	3	20	0.00140885
R-HSA-6804115	TP53 regulates transcription of additional cell cycle genes whose exact role in the p53 pathway remain uncertain	1	28	0.00184538	0.350933	0.350933	1	14	0.000986193
R-HSA-75105	Fatty acyl-CoA biosynthesis	2	82	0.00540434	0.360846	0.360846	1	25	0.00176106
R-HSA-167160	RNA Pol II CTD phosphorylation and interaction with CE during HIV infection	1	29	0.00191129	0.360884	0.360884	5	5	0.000352212
R-HSA-77075	RNA Pol II CTD phosphorylation and interaction with CE	1	29	0.00191129	0.360884	0.360884	5	5	0.000352212
R-HSA-912526	Interleukin receptor SHC signaling	1	29	0.00191129	0.360884	0.360884	1	6	0.000422654
R-HSA-168255	Influenza Infection	4	198	0.0130495	0.364847	0.364847	6	59	0.0041561
R-HSA-418592	ADP signalling through P2Y purinoceptor 1	1	30	0.0019772	0.370684	0.370684	4	7	0.000493097
R-HSA-110314	Recognition of DNA damage by PCNA-containing replication complex	1	30	0.0019772	0.370684	0.370684	2	6	0.000422654
R-HSA-8863678	Neurodegenerative Diseases	1	30	0.0019772	0.370684	0.370684	6	22	0.00154973
R-HSA-8862803	Deregulated CDK5 triggers multiple neurodegenerative pathways in Alzheimer's disease models	1	30	0.0019772	0.370684	0.370684	6	22	0.00154973
R-HSA-168898	Toll-like Receptor Cascades	4	202	0.0133131	0.378745	0.378745	5	198	0.0139476
R-HSA-70326	Glucose metabolism	3	143	0.00942464	0.378984	0.378984	1	50	0.00352212
R-HSA-5693554	Resolution of D-loop Structures through Synthesis-Dependent Strand Annealing (SDSA)	1	31	0.0020431	0.380334	0.380334	1	1	7.04424e-05
R-HSA-5654695	PI-3K cascade:FGFR2	1	31	0.0020431	0.380334	0.380334	4	7	0.000493097
R-HSA-400685	Sema4D in semaphorin signaling	1	31	0.0020431	0.380334	0.380334	5	13	0.000915751
R-HSA-5205647	Mitophagy	1	31	0.0020431	0.380334	0.380334	3	15	0.00105664
R-HSA-9620244	Long-term potentiation	1	31	0.0020431	0.380334	0.380334	1	7	0.000493097
R-HSA-1660516	Synthesis of PIPs at the early endosome membrane	1	31	0.0020431	0.380334	0.380334	1	13	0.000915751
R-HSA-388841	Costimulation by the CD28 family	2	87	0.00573387	0.388231	0.388231	9	35	0.00246548
R-HSA-9659379	Sensory processing of sound	2	87	0.00573387	0.388231	0.388231	2	13	0.000915751
R-HSA-1655829	Regulation of cholesterol biosynthesis by SREBP (SREBF)	2	87	0.00573387	0.388231	0.388231	3	52	0.003663
R-HSA-9679506	SARS-CoV Infections	10	572	0.0376985	0.38861	0.38861	9	401	0.0282474
R-HSA-8874081	MET activates PTK2 signaling	1	32	0.00210901	0.389837	0.389837	5	5	0.000352212
R-HSA-9615933	Postmitotic nuclear pore complex (NPC) reformation	1	32	0.00210901	0.389837	0.389837	6	10	0.000704424
R-HSA-5689901	Metalloprotease DUBs	1	32	0.00210901	0.389837	0.389837	1	6	0.000422654
R-HSA-8934593	Regulation of RUNX1 Expression and Activity	1	32	0.00210901	0.389837	0.389837	2	19	0.00133841
R-HSA-69273	Cyclin A/B1/B2 associated events during G2/M transition	1	32	0.00210901	0.389837	0.389837	2	25	0.00176106
R-HSA-264876	Insulin processing	1	32	0.00210901	0.389837	0.389837	1	17	0.00119752
R-HSA-163685	Integration of energy metabolism	3	147	0.00968826	0.395551	0.395551	14	66	0.0046492
R-HSA-9663891	Selective autophagy	2	89	0.00586568	0.399042	0.399042	14	48	0.00338123
R-HSA-167243	Tat-mediated HIV elongation arrest and recovery	1	33	0.00217492	0.399195	0.399195	3	3	0.000211327
R-HSA-167238	Pausing and recovery of Tat-mediated HIV elongation	1	33	0.00217492	0.399195	0.399195	2	2	0.000140885
R-HSA-73863	RNA Polymerase I Transcription Termination	1	33	0.00217492	0.399195	0.399195	3	4	0.00028177
R-HSA-5357956	TNFR1-induced NF-kappa-B signaling pathway	1	33	0.00217492	0.399195	0.399195	2	5	0.000352212
R-HSA-9734009	Defective Intrinsic Pathway for Apoptosis	1	33	0.00217492	0.399195	0.399195	6	24	0.00169062
R-HSA-1483249	Inositol phosphate metabolism	2	90	0.00593159	0.404414	0.404414	1	71	0.00500141
R-HSA-1632852	Macroautophagy	3	150	0.00988598	0.407901	0.407901	15	87	0.00612849
R-HSA-69206	G1/S Transition	3	150	0.00988598	0.407901	0.407901	8	61	0.00429699
R-HSA-167287	HIV elongation arrest and recovery	1	34	0.00224082	0.40841	0.40841	3	3	0.000211327
R-HSA-167290	Pausing and recovery of HIV elongation	1	34	0.00224082	0.40841	0.40841	2	2	0.000140885
R-HSA-5654732	Negative regulation of FGFR3 signaling	1	34	0.00224082	0.40841	0.40841	11	14	0.000986193
R-HSA-113418	Formation of the Early Elongation Complex	1	34	0.00224082	0.40841	0.40841	1	3	0.000211327
R-HSA-167158	Formation of the HIV-1 Early Elongation Complex	1	34	0.00224082	0.40841	0.40841	1	5	0.000352212
R-HSA-8940973	RUNX2 regulates osteoblast differentiation	1	34	0.00224082	0.40841	0.40841	1	24	0.00169062
R-HSA-9707564	Cytoprotection by HMOX1	2	91	0.0059975	0.409764	0.409764	1	22	0.00154973
R-HSA-68877	Mitotic Prometaphase	4	211	0.0139063	0.409888	0.409888	15	20	0.00140885
R-HSA-168249	Innate Immune System	22	1340	0.0883148	0.411918	0.411918	100	725	0.0510707
R-HSA-2565942	Regulation of PLK1 Activity at G2/M Transition	2	92	0.0060634	0.41509	0.41509	5	12	0.000845309
R-HSA-5632684	Hedgehog 'on' state	2	92	0.0060634	0.41509	0.41509	15	37	0.00260637
R-HSA-9709570	Impaired BRCA2 binding to RAD51	1	35	0.00230673	0.417484	0.417484	1	1	7.04424e-05
R-HSA-72086	mRNA Capping	1	35	0.00230673	0.417484	0.417484	9	11	0.000774866
R-HSA-5654733	Negative regulation of FGFR4 signaling	1	35	0.00230673	0.417484	0.417484	11	14	0.000986193
R-HSA-418990	Adherens junctions interactions	1	35	0.00230673	0.417484	0.417484	1	16	0.00112708
R-HSA-9674555	Signaling by CSF3 (G-CSF)	1	35	0.00230673	0.417484	0.417484	1	21	0.00147929
R-HSA-6794362	Protein-protein interactions at synapses	2	93	0.00612931	0.420392	0.420392	8	33	0.0023246
R-HSA-1852241	Organelle biogenesis and maintenance	6	338	0.0222764	0.421717	0.421717	10	86	0.00605804
R-HSA-9609690	HCMV Early Events	4	215	0.0141699	0.423636	0.423636	8	12	0.000845309
R-HSA-8980692	RHOA GTPase cycle	3	154	0.0101496	0.424249	0.424249	6	6	0.000422654
R-HSA-380972	Energy dependent regulation of mTOR by LKB1-AMPK	1	36	0.00237264	0.426419	0.426419	2	7	0.000493097
R-HSA-9706574	RHOBTB GTPase Cycle	1	36	0.00237264	0.426419	0.426419	1	4	0.00028177
R-HSA-5626467	RHO GTPases activate IQGAPs	1	36	0.00237264	0.426419	0.426419	1	5	0.000352212
R-HSA-193807	Synthesis of bile acids and bile salts via 27-hydroxycholesterol	1	36	0.00237264	0.426419	0.426419	1	12	0.000845309
R-HSA-6807505	RNA polymerase II transcribes snRNA genes	2	95	0.00626112	0.430922	0.430922	9	11	0.000774866
R-HSA-5693568	Resolution of D-loop Structures through Holliday Junction Intermediates	1	37	0.00243854	0.435218	0.435218	6	9	0.000633981
R-HSA-399719	Trafficking of AMPA receptors	1	37	0.00243854	0.435218	0.435218	1	4	0.00028177
R-HSA-5609975	Diseases associated with glycosylation precursor biosynthesis	1	37	0.00243854	0.435218	0.435218	3	15	0.00105664
R-HSA-936440	Negative regulators of DDX58/IFIH1 signaling	1	37	0.00243854	0.435218	0.435218	1	13	0.000915751
R-HSA-9664407	Parasite infection	3	157	0.0103473	0.436409	0.436409	7	27	0.00190194
R-HSA-9664422	FCGR3A-mediated phagocytosis	3	157	0.0103473	0.436409	0.436409	7	27	0.00190194
R-HSA-9664417	Leishmania phagocytosis	3	157	0.0103473	0.436409	0.436409	7	27	0.00190194
R-HSA-112315	Transmission across Chemical Synapses	6	344	0.0226719	0.438038	0.438038	27	167	0.0117639
R-HSA-2029482	Regulation of actin dynamics for phagocytic cup formation	3	158	0.0104132	0.440442	0.440442	7	24	0.00169062
R-HSA-5693537	Resolution of D-Loop Structures	1	38	0.00250445	0.443883	0.443883	7	10	0.000704424
R-HSA-9013148	CDC42 GTPase cycle	3	159	0.0104791	0.444463	0.444463	2	6	0.000422654
R-HSA-416476	G alpha (q) signalling events	5	285	0.0187834	0.448633	0.448633	20	35	0.00246548
R-HSA-73884	Base Excision Repair	2	99	0.00652475	0.451673	0.451673	6	107	0.00753733
R-HSA-5654726	Negative regulation of FGFR1 signaling	1	39	0.00257036	0.452415	0.452415	11	15	0.00105664
R-HSA-5685938	HDR through Single Strand Annealing (SSA)	1	39	0.00257036	0.452415	0.452415	4	6	0.000422654
R-HSA-354192	Integrin signaling	1	39	0.00257036	0.452415	0.452415	8	24	0.00169062
R-HSA-159418	Recycling of bile acids and salts	1	39	0.00257036	0.452415	0.452415	2	17	0.00119752
R-HSA-399721	Glutamate binding, activation of AMPA receptors and synaptic plasticity	1	39	0.00257036	0.452415	0.452415	1	9	0.000633981
R-HSA-8856828	Clathrin-mediated endocytosis	3	161	0.010611	0.452472	0.452472	22	35	0.00246548
R-HSA-68886	M Phase	7	415	0.0273512	0.458577	0.458577	28	91	0.00641026
R-HSA-5663205	Infectious disease	23	1445	0.095235	0.468924	0.468924	100	897	0.0631868
R-HSA-5654727	Negative regulation of FGFR2 signaling	1	41	0.00270217	0.46909	0.46909	11	14	0.000986193
R-HSA-9675136	Diseases of DNA Double-Strand Break Repair	1	41	0.00270217	0.46909	0.46909	5	9	0.000633981
R-HSA-9701190	Defective homologous recombination repair (HRR) due to BRCA2 loss of function	1	41	0.00270217	0.46909	0.46909	2	4	0.00028177
R-HSA-6814122	Cooperation of PDCL (PhLP1) and TRiC/CCT in G-protein beta folding	1	41	0.00270217	0.46909	0.46909	1	11	0.000774866
R-HSA-168638	NOD1/2 Signaling Pathway	1	41	0.00270217	0.46909	0.46909	1	18	0.00126796
R-HSA-9612973	Autophagy	3	166	0.0109405	0.472282	0.472282	15	108	0.00760778
R-HSA-5693616	Presynaptic phase of homologous DNA pairing and strand exchange	1	42	0.00276807	0.477237	0.477237	2	7	0.000493097
R-HSA-163560	Triglyceride catabolism	1	42	0.00276807	0.477237	0.477237	1	17	0.00119752
R-HSA-212300	PRC2 methylates histones and DNA	1	43	0.00283398	0.48526	0.48526	2	4	0.00028177
R-HSA-8941326	RUNX2 regulates bone development	1	43	0.00283398	0.48526	0.48526	1	32	0.00225416
R-HSA-418594	G alpha (i) signalling events	7	426	0.0280762	0.485712	0.485712	15	74	0.00521274
R-HSA-6807070	PTEN Regulation	3	171	0.01127	0.491763	0.491763	4	56	0.00394477
R-HSA-6811434	COPI-dependent Golgi-to-ER retrograde traffic	2	107	0.007052	0.49185	0.49185	2	11	0.000774866
R-HSA-419037	NCAM1 interactions	1	44	0.00289989	0.49316	0.49316	1	10	0.000704424
R-HSA-8948216	Collagen chain trimerization	1	44	0.00289989	0.49316	0.49316	1	28	0.00197239
R-HSA-9694516	SARS-CoV-2 Infection	6	365	0.0240559	0.494361	0.494361	5	210	0.0147929
R-HSA-157579	Telomere Maintenance	2	108	0.00711791	0.496741	0.496741	28	34	0.00239504
R-HSA-168273	Influenza Viral RNA Transcription and Replication	3	173	0.0114018	0.499457	0.499457	2	14	0.000986193
R-HSA-8875878	MET promotes cell motility	1	45	0.00296579	0.500939	0.500939	5	12	0.000845309
R-HSA-5693579	Homologous DNA Pairing and Strand Exchange	1	45	0.00296579	0.500939	0.500939	4	10	0.000704424
R-HSA-8964043	Plasma lipoprotein clearance	1	46	0.0030317	0.508599	0.508599	5	36	0.00253593
R-HSA-9711097	Cellular response to starvation	3	176	0.0115996	0.510888	0.510888	5	28	0.00197239
R-HSA-202424	Downstream TCR signaling	2	112	0.00738153	0.516006	0.516006	11	24	0.00169062
R-HSA-5696395	Formation of Incision Complex in GG-NER	1	47	0.00309761	0.516143	0.516143	2	10	0.000704424
R-HSA-73779	RNA Polymerase II Transcription Pre-Initiation And Promoter Opening	1	47	0.00309761	0.516143	0.516143	1	5	0.000352212
R-HSA-196757	Metabolism of folate and pterines	1	47	0.00309761	0.516143	0.516143	1	31	0.00218371
R-HSA-3214841	PKMTs methylate histone lysines	1	48	0.00316351	0.523571	0.523571	3	22	0.00154973
R-HSA-5625886	Activated PKN1 stimulates transcription of AR (androgen receptor) regulated genes KLK2 and KLK3	1	48	0.00316351	0.523571	0.523571	1	11	0.000774866
R-HSA-167162	RNA Polymerase II HIV Promoter Escape	1	49	0.00322942	0.530885	0.530885	9	9	0.000633981
R-HSA-167161	HIV Transcription Initiation	1	49	0.00322942	0.530885	0.530885	4	4	0.00028177
R-HSA-75953	RNA Polymerase II Transcription Initiation	1	49	0.00322942	0.530885	0.530885	3	3	0.000211327
R-HSA-9609736	Assembly and cell surface presentation of NMDA receptors	1	49	0.00322942	0.530885	0.530885	12	23	0.00162017
R-HSA-73762	RNA Polymerase I Transcription Initiation	1	50	0.00329533	0.538088	0.538088	1	6	0.000422654
R-HSA-512988	Interleukin-3, Interleukin-5 and GM-CSF signaling	1	50	0.00329533	0.538088	0.538088	5	38	0.00267681
R-HSA-165159	MTOR signalling	1	50	0.00329533	0.538088	0.538088	3	29	0.00204283
R-HSA-72306	tRNA processing	3	184	0.0121268	0.540683	0.540683	1	54	0.00380389
R-HSA-418346	Platelet homeostasis	2	118	0.00777697	0.543976	0.543976	3	31	0.00218371
R-HSA-9692914	SARS-CoV-1-host interactions	2	118	0.00777697	0.543976	0.543976	2	48	0.00338123
R-HSA-913531	Interferon Signaling	5	318	0.0209583	0.544259	0.544259	4	74	0.00521274
R-HSA-5619102	SLC transporter disorders	3	185	0.0121927	0.544334	0.544334	1	65	0.00457875
R-HSA-73776	RNA Polymerase II Promoter Escape	1	51	0.00336123	0.54518	0.54518	7	7	0.000493097
R-HSA-9637690	Response of Mtb to phagocytosis	1	51	0.00336123	0.54518	0.54518	1	30	0.00211327
R-HSA-9648025	EML4 and NUDC in mitotic spindle formation	2	121	0.00797469	0.557535	0.557535	4	5	0.000352212
R-HSA-76042	RNA Polymerase II Transcription Initiation And Promoter Clearance	1	53	0.00349305	0.559041	0.559041	11	11	0.000774866
R-HSA-76009	Platelet Aggregation (Plug Formation)	1	53	0.00349305	0.559041	0.559041	8	27	0.00190194
R-HSA-606279	Deposition of new CENPA-containing nucleosomes at the centromere	1	53	0.00349305	0.559041	0.559041	1	4	0.00028177
R-HSA-774815	Nucleosome assembly	1	53	0.00349305	0.559041	0.559041	1	4	0.00028177
R-HSA-1489509	DAG and IP3 signaling	1	53	0.00349305	0.559041	0.559041	1	28	0.00197239
R-HSA-202733	Cell surface interactions at the vascular wall	4	257	0.016938	0.560988	0.560988	3	65	0.00457875
R-HSA-418555	G alpha (s) signalling events	3	190	0.0125222	0.562336	0.562336	13	28	0.00197239
R-HSA-349425	Autodegradation of the E3 ubiquitin ligase COP1	1	54	0.00355895	0.565813	0.565813	1	5	0.000352212
R-HSA-5357905	Regulation of TNFR1 signaling	1	54	0.00355895	0.565813	0.565813	3	41	0.00288814
R-HSA-9020702	Interleukin-1 signaling	2	125	0.00823832	0.575166	0.575166	2	59	0.0041561
R-HSA-5693571	Nonhomologous End-Joining (NHEJ)	1	56	0.00369077	0.579048	0.579048	4	13	0.000915751
R-HSA-5628897	TP53 Regulates Metabolic Genes	2	126	0.00830422	0.579493	0.579493	4	34	0.00239504
R-HSA-199991	Membrane Trafficking	10	668	0.0440256	0.582795	0.582795	39	219	0.0154269
R-HSA-4641257	Degradation of AXIN	1	57	0.00375667	0.585514	0.585514	8	8	0.000563539
R-HSA-912446	Meiotic recombination	1	57	0.00375667	0.585514	0.585514	4	9	0.000633981
R-HSA-9013405	RHOD GTPase cycle	1	57	0.00375667	0.585514	0.585514	1	9	0.000633981
R-HSA-73893	DNA Damage Bypass	1	57	0.00375667	0.585514	0.585514	2	34	0.00239504
R-HSA-380108	Chemokine receptors bind chemokines	1	57	0.00375667	0.585514	0.585514	1	19	0.00133841
R-HSA-9013409	RHOJ GTPase cycle	1	59	0.00388849	0.598151	0.598151	1	3	0.000211327
R-HSA-9609646	HCMV Infection	4	270	0.0177948	0.599848	0.599848	14	31	0.00218371
R-HSA-2980736	Peptide hormone metabolism	2	131	0.00863376	0.600646	0.600646	2	65	0.00457875
R-HSA-73772	RNA Polymerase I Promoter Escape	1	60	0.00395439	0.604325	0.604325	2	2	0.000140885
R-HSA-6794361	Neurexins and neuroligins	1	60	0.00395439	0.604325	0.604325	4	19	0.00133841
R-HSA-5339562	Uptake and actions of bacterial toxins	1	60	0.00395439	0.604325	0.604325	1	66	0.0046492
R-HSA-432722	Golgi Associated Vesicle Biogenesis	1	61	0.0040203	0.610404	0.610404	3	7	0.000493097
R-HSA-3000171	Non-integrin membrane-ECM interactions	1	61	0.0040203	0.610404	0.610404	1	22	0.00154973
R-HSA-392499	Metabolism of proteins	33	2214	0.145917	0.611951	0.611951	76	812	0.0571992
R-HSA-2500257	Resolution of Sister Chromatid Cohesion	2	134	0.00883148	0.61295	0.61295	8	8	0.000563539
R-HSA-5610785	GLI3 is processed to GLI3R by the proteasome	1	62	0.00408621	0.616391	0.616391	5	5	0.000352212
R-HSA-72649	Translation initiation complex formation	1	62	0.00408621	0.616391	0.616391	2	2	0.000140885
R-HSA-187577	SCF(Skp2)-mediated degradation of p27/p21	1	62	0.00408621	0.616391	0.616391	4	7	0.000493097
R-HSA-9754678	SARS-CoV-2 modulates host translation machinery	1	62	0.00408621	0.616391	0.616391	1	6	0.000422654
R-HSA-9013406	RHOQ GTPase cycle	1	63	0.00415211	0.622286	0.622286	1	5	0.000352212
R-HSA-72702	Ribosomal scanning and start codon recognition	1	64	0.00421802	0.62809	0.62809	2	2	0.000140885
R-HSA-75893	TNF signaling	1	64	0.00421802	0.62809	0.62809	6	58	0.00408566
R-HSA-112316	Neuronal System	7	490	0.0322942	0.633034	0.633034	35	221	0.0155678
R-HSA-5621480	Dectin-2 family	1	65	0.00428393	0.633806	0.633806	3	12	0.000845309
R-HSA-72662	Activation of the mRNA upon binding of the cap-binding complex and eIFs, and subsequent binding to 43S	1	66	0.00434983	0.639434	0.639434	5	6	0.000422654
R-HSA-4608870	Asymmetric localization of PCP proteins	1	66	0.00434983	0.639434	0.639434	2	7	0.000493097
R-HSA-9029569	NR1H3 & NR1H2 regulate gene expression linked to cholesterol transport and efflux	1	66	0.00434983	0.639434	0.639434	2	40	0.0028177
R-HSA-8979227	Triglyceride metabolism	1	66	0.00434983	0.639434	0.639434	1	24	0.00169062
R-HSA-9664323	FCGR3A-mediated IL10 synthesis	2	141	0.00929282	0.640531	0.640531	4	20	0.00140885
R-HSA-112043	PLC beta mediated events	1	67	0.00441574	0.644976	0.644976	3	32	0.00225416
R-HSA-2022090	Assembly of collagen fibrils and other multimeric structures	1	67	0.00441574	0.644976	0.644976	1	26	0.0018315
R-HSA-421270	Cell-cell junction organization	1	68	0.00448165	0.650434	0.650434	1	21	0.00147929
R-HSA-1442490	Collagen degradation	1	69	0.00454755	0.655807	0.655807	1	34	0.00239504
R-HSA-8943724	Regulation of PTEN gene transcription	1	70	0.00461346	0.661099	0.661099	2	15	0.00105664
R-HSA-380284	Loss of proteins required for interphase microtubule organization from the centrosome	1	71	0.00467936	0.666309	0.666309	3	3	0.000211327
R-HSA-380259	Loss of Nlp from mitotic centrosomes	1	71	0.00467936	0.666309	0.666309	2	2	0.000140885
R-HSA-373755	Semaphorin interactions	1	71	0.00467936	0.666309	0.666309	5	41	0.00288814
R-HSA-8856688	Golgi-to-ER retrograde transport	2	148	0.00975417	0.666548	0.666548	2	18	0.00126796
R-HSA-5663220	RHO GTPases Activate Formins	2	149	0.00982008	0.670139	0.670139	6	27	0.00190194
R-HSA-5690714	CD22 mediated BCR regulation	1	72	0.00474527	0.67144	0.67144	4	4	0.00028177
R-HSA-1234176	Oxygen-dependent proline hydroxylation of Hypoxia-inducible Factor Alpha	1	72	0.00474527	0.67144	0.67144	8	12	0.000845309
R-HSA-1169091	Activation of NF-kappaB in B cells	1	72	0.00474527	0.67144	0.67144	3	10	0.000704424
R-HSA-936837	Ion transport by P-type ATPases	1	72	0.00474527	0.67144	0.67144	2	17	0.00119752
R-HSA-211976	Endogenous sterols	1	72	0.00474527	0.67144	0.67144	2	18	0.00126796
R-HSA-168643	Nucleotide-binding domain, leucine rich repeat containing receptor (NLR) signaling pathways	1	72	0.00474527	0.67144	0.67144	1	46	0.00324035
R-HSA-5685942	HDR through Homologous Recombination (HRR)	1	73	0.00481118	0.676492	0.676492	12	21	0.00147929
R-HSA-112040	G-protein mediated events	1	73	0.00481118	0.676492	0.676492	3	41	0.00288814
R-HSA-8854518	AURKA Activation by TPX2	1	74	0.00487708	0.681467	0.681467	2	2	0.000140885
R-HSA-8948751	Regulation of PTEN stability and activity	1	74	0.00487708	0.681467	0.681467	1	13	0.000915751
R-HSA-9824446	Viral Infection Pathways	15	1073	0.0707177	0.689704	0.689704	82	651	0.045858
R-HSA-381119	Unfolded Protein Response (UPR)	2	155	0.0102155	0.691032	0.691032	1	94	0.00662158
R-HSA-1650814	Collagen biosynthesis and modifying enzymes	1	76	0.0050089	0.691189	0.691189	21	51	0.00359256
R-HSA-8936459	RUNX1 regulates genes involved in megakaryocyte differentiation and platelet function	1	76	0.0050089	0.691189	0.691189	12	33	0.0023246
R-HSA-9662360	Sensory processing of sound by inner hair cells of the cochlea	1	76	0.0050089	0.691189	0.691189	1	7	0.000493097
R-HSA-3906995	Diseases associated with O-glycosylation of proteins	1	78	0.00514071	0.700616	0.700616	1	9	0.000633981
R-HSA-193368	Synthesis of bile acids and bile salts via 7alpha-hydroxycholesterol	1	78	0.00514071	0.700616	0.700616	1	39	0.00274725
R-HSA-376176	Signaling by ROBO receptors	3	235	0.015488	0.703734	0.703734	3	60	0.00422654
R-HSA-9013106	RHOC GTPase cycle	1	79	0.00520662	0.705222	0.705222	1	6	0.000422654
R-HSA-3000178	ECM proteoglycans	1	79	0.00520662	0.705222	0.705222	3	23	0.00162017
R-HSA-69473	G2/M DNA damage checkpoint	1	80	0.00527252	0.709756	0.709756	3	12	0.000845309
R-HSA-499943	Interconversion of nucleotide di- and triphosphates	1	80	0.00527252	0.709756	0.709756	2	33	0.0023246
R-HSA-380270	Recruitment of mitotic centrosome proteins and complexes	1	81	0.00533843	0.714222	0.714222	3	3	0.000211327
R-HSA-1445148	Translocation of SLC2A4 (GLUT4) to the plasma membrane	1	81	0.00533843	0.714222	0.714222	1	15	0.00105664
R-HSA-983168	Antigen processing: Ubiquitination & Proteasome degradation	4	315	0.0207606	0.717359	0.717359	5	9	0.000633981
R-HSA-380287	Centrosome maturation	1	83	0.00547024	0.722948	0.722948	6	6	0.000422654
R-HSA-8852276	The role of GTSE1 in G2/M progression after G2 checkpoint	1	83	0.00547024	0.722948	0.722948	1	10	0.000704424
R-HSA-73854	RNA Polymerase I Promoter Clearance	1	84	0.00553615	0.727211	0.727211	3	10	0.000704424
R-HSA-9024446	NR1H2 and NR1H3-mediated signaling	1	85	0.00560206	0.731409	0.731409	2	60	0.00422654
R-HSA-9679191	Potential therapeutics for SARS	2	168	0.0110723	0.732575	0.732575	2	36	0.00253593
R-HSA-73864	RNA Polymerase I Transcription	1	86	0.00566796	0.735543	0.735543	6	14	0.000986193
R-HSA-216083	Integrin cell surface interactions	1	86	0.00566796	0.735543	0.735543	2	55	0.00387433
R-HSA-5693532	DNA Double-Strand Break Repair	2	169	0.0111382	0.735566	0.735566	70	113	0.00795999
R-HSA-8953854	Metabolism of RNA	11	830	0.0547024	0.737868	0.737868	47	189	0.0133136
R-HSA-2995410	Nuclear Envelope (NE) Reassembly	1	88	0.00579978	0.743621	0.743621	6	24	0.00169062
R-HSA-5693607	Processing of DNA double-strand break ends	1	89	0.00586568	0.747567	0.747567	15	17	0.00119752
R-HSA-977225	Amyloid fiber formation	1	89	0.00586568	0.747567	0.747567	2	33	0.0023246
R-HSA-5696399	Global Genome Nucleotide Excision Repair (GG-NER)	1	92	0.0060634	0.759047	0.759047	2	20	0.00140885
R-HSA-141444	Amplification of signal from unattached kinetochores via a MAD2 inhibitory signal	1	94	0.00619522	0.76641	0.76641	4	4	0.00028177
R-HSA-141424	Amplification of signal from the kinetochores	1	94	0.00619522	0.76641	0.76641	4	4	0.00028177
R-HSA-8876198	RAB GEFs exchange GTP for GDP on RABs	1	94	0.00619522	0.76641	0.76641	1	21	0.00147929
R-HSA-446728	Cell junction organization	1	95	0.00626112	0.770007	0.770007	1	37	0.00260637
R-HSA-390466	Chaperonin-mediated protein folding	1	96	0.00632703	0.773549	0.773549	1	19	0.00133841
R-HSA-380320	Recruitment of NuMA to mitotic centrosomes	1	97	0.00639293	0.777037	0.777037	2	2	0.000140885
R-HSA-9645723	Diseases of programmed cell death	1	97	0.00639293	0.777037	0.777037	6	37	0.00260637
R-HSA-5689603	UCH proteinases	1	98	0.00645884	0.780471	0.780471	2	11	0.000774866
R-HSA-5620912	Anchoring of the basal body to the plasma membrane	1	99	0.00652475	0.783852	0.783852	8	9	0.000633981
R-HSA-174824	Plasma lipoprotein assembly, remodeling, and clearance	1	102	0.00672247	0.793689	0.793689	5	86	0.00605804
R-HSA-391251	Protein folding	1	102	0.00672247	0.793689	0.793689	1	28	0.00197239
R-HSA-1474290	Collagen formation	1	104	0.00685428	0.799997	0.799997	22	77	0.00542406
R-HSA-983231	Factors involved in megakaryocyte development and platelet production	2	194	0.0127859	0.801558	0.801558	4	43	0.00302902
R-HSA-9678108	SARS-CoV-1 Infection	2	194	0.0127859	0.801558	0.801558	2	159	0.0112003
R-HSA-2467813	Separation of Sister Chromatids	2	195	0.0128518	0.803867	0.803867	3	8	0.000563539
R-HSA-5619115	Disorders of transmembrane transporters	3	280	0.0184538	0.807592	0.807592	1	88	0.00619893
R-HSA-2730905	Role of LAT2/NTAL/LAB on calcium mobilization	1	107	0.007052	0.809102	0.809102	2	7	0.000493097
R-HSA-3781865	Diseases of glycosylation	2	202	0.0133131	0.819374	0.819374	4	77	0.00542406
R-HSA-69618	Mitotic Spindle Checkpoint	1	111	0.00731563	0.820602	0.820602	4	7	0.000493097
R-HSA-5653656	Vesicle-mediated transport	10	828	0.0545706	0.825871	0.825871	39	252	0.0177515
R-HSA-192105	Synthesis of bile acids and bile salts	1	113	0.00744744	0.826091	0.826091	3	83	0.00584672
R-HSA-163125	Post-translational modification: synthesis of GPI-anchored proteins	1	115	0.00757925	0.831412	0.831412	1	16	0.00112708
R-HSA-9824439	Bacterial Infection Pathways	2	209	0.0137745	0.833778	0.833778	2	152	0.0107072
R-HSA-156827	L13a-mediated translational silencing of Ceruloplasmin expression	1	120	0.00790879	0.844018	0.844018	1	3	0.000211327
R-HSA-72706	GTP hydrolysis and joining of the 60S ribosomal subunit	1	120	0.00790879	0.844018	0.844018	1	3	0.000211327
R-HSA-6811442	Intra-Golgi and retrograde Golgi-to-ER traffic	2	219	0.0144335	0.852563	0.852563	2	48	0.00338123
R-HSA-5693567	HDR through Homologous Recombination (HRR) or Single Strand Annealing (SSA)	1	124	0.00817241	0.853423	0.853423	31	44	0.00309946
R-HSA-194068	Bile acid and bile salt metabolism	1	125	0.00823832	0.855684	0.855684	5	99	0.0069738
R-HSA-1483257	Phospholipid metabolism	3	314	0.0206947	0.86418	0.86418	3	218	0.0153564
R-HSA-5693538	Homology Directed Repair	1	130	0.00856785	0.866481	0.866481	31	52	0.003663
R-HSA-72737	Cap-dependent Translation Initiation	1	130	0.00856785	0.866481	0.866481	8	18	0.00126796
R-HSA-72613	Eukaryotic Translation Initiation	1	130	0.00856785	0.866481	0.866481	9	21	0.00147929
R-HSA-446219	Synthesis of substrates in N-glycan biosythesis	1	131	0.00863376	0.868542	0.868542	1	49	0.00345168
R-HSA-9635486	Infection with Mycobacterium tuberculosis	1	135	0.00889738	0.876474	0.876474	1	73	0.00514229
R-HSA-983169	Class I MHC mediated antigen processing & presentation	4	412	0.0271535	0.881104	0.881104	5	48	0.00338123
R-HSA-977606	Regulation of Complement cascade	1	139	0.00916101	0.883929	0.883929	1	42	0.00295858
R-HSA-114608	Platelet degranulation	1	141	0.00929282	0.887487	0.887487	1	11	0.000774866
R-HSA-68882	Mitotic Anaphase	2	249	0.0164107	0.897908	0.897908	9	32	0.00225416
R-HSA-198933	Immunoregulatory interactions between a Lymphoid and a non-Lymphoid cell	2	249	0.0164107	0.897908	0.897908	2	44	0.00309946
R-HSA-76005	Response to elevated platelet cytosolic Ca2+	1	148	0.00975417	0.899106	0.899106	1	14	0.000986193
R-HSA-1474228	Degradation of the extracellular matrix	1	148	0.00975417	0.899106	0.899106	1	105	0.00739645
R-HSA-2555396	Mitotic Metaphase and Anaphase	2	250	0.0164766	0.89917	0.89917	9	33	0.0023246
R-HSA-69481	G2/M Checkpoints	1	153	0.0100837	0.906665	0.906665	3	24	0.00169062
R-HSA-500792	GPCR ligand binding	6	609	0.0401371	0.910635	0.910635	5	217	0.015286
R-HSA-166658	Complement cascade	1	156	0.0102814	0.910928	0.910928	1	72	0.00507185
R-HSA-446193	Biosynthesis of the N-glycan precursor (dolichol lipid-linked oligosaccharide, LLO) and transfer to a nascent protein	1	159	0.0104791	0.914996	0.914996	1	63	0.00443787
R-HSA-2871837	FCERI mediated NF-kB activation	1	175	0.0115336	0.933766	0.933766	9	19	0.00133841
R-HSA-6798695	Neutrophil degranulation	4	478	0.0315033	0.938566	0.938566	6	10	0.000704424
R-HSA-211897	Cytochrome P450 - arranged by substrate type	1	186	0.0122586	0.944215	0.944215	2	61	0.00429699
R-HSA-375276	Peptide ligand-binding receptors	1	203	0.013379	0.957226	0.957226	1	83	0.00584672
R-HSA-983712	Ion channel transport	1	208	0.0137086	0.960442	0.960442	2	51	0.00359256
R-HSA-5617833	Cilium Assembly	1	210	0.0138404	0.96166	0.96166	8	50	0.00352212
R-HSA-1474244	Extracellular matrix organization	2	328	0.0216173	0.962902	0.962902	29	319	0.0224711
R-HSA-72163	mRNA Splicing - Major Pathway	1	213	0.0140381	0.963418	0.963418	6	10	0.000704424
R-HSA-8957322	Metabolism of steroids	2	331	0.0218151	0.964339	0.964339	8	250	0.0176106
R-HSA-72172	mRNA Splicing	1	224	0.0147631	0.969202	0.969202	6	15	0.00105664
R-HSA-71387	Metabolism of carbohydrates	3	459	0.0302511	0.973685	0.973685	1	241	0.0169766
R-HSA-15869	Metabolism of nucleotides	1	256	0.0168721	0.981347	0.981347	2	142	0.0100028
R-HSA-196849	Metabolism of water-soluble vitamins and cofactors	1	258	0.0170039	0.981923	0.981923	1	143	0.0100733
R-HSA-373076	Class A/1 (Rhodopsin-like receptors)	2	414	0.0272853	0.988323	0.988323	2	185	0.0130318
R-HSA-5668914	Diseases of metabolism	2	424	0.0279444	0.98982	0.98982	4	195	0.0137363
R-HSA-8978868	Fatty acid metabolism	2	431	0.0284057	0.990756	0.990756	7	220	0.0154973
R-HSA-211945	Phase I - Functionalization of compounds	1	301	0.0198379	0.990802	0.990802	2	102	0.00718512
R-HSA-72766	Translation	1	339	0.0223423	0.994945	0.994945	9	99	0.0069738
R-HSA-196854	Metabolism of vitamins and cofactors	1	382	0.0251763	0.997437	0.997437	1	205	0.0144407
R-HSA-556833	Metabolism of lipids	11	1446	0.0953009	0.997937	0.997937	58	965	0.0679769
R-HSA-446203	Asparagine N-linked glycosylation	1	421	0.0277467	0.998618	0.998618	1	144	0.0101437
R-HSA-211859	Biological oxidations	1	551	0.0363145	0.999826	0.999826	2	192	0.0135249
R-HSA-382551	Transport of small molecules	4	969	0.0638634	0.99984	0.99984	12	454	0.0319808
R-HSA-9752946	Expression and translocation of olfactory receptors	1	813	0.053582	0.999997	0.999997	2	4	0.00028177
R-HSA-381753	Olfactory Signaling Pathway	1	887	0.0584591	0.999999	0.999999	2	13	0.000915751
R-HSA-9709957	Sensory Perception	3	1262	0.0831741	1	1	4	143	0.0100733
R-HSA-1430728	Metabolism	21	3644	0.240163	1	1	77	2268	0.159763

## Sheet: BCR_down
Pathway identifier	Pathway name	#Entities found	#Entities total	Entities ratio	Entities pValue	Entities FDR	#Reactions found	#Reactions total	Reactions ratio
R-HSA-5663202	Diseases of signal transduction by growth factor receptors and second messengers	45	498	0.0328215	4.55191e-14	5.48961e-11	278	478	0.0336715
R-HSA-9006934	Signaling by Receptor Tyrosine Kinases	50	623	0.0410598	1.33116e-13	6.86424e-11	525	746	0.05255
R-HSA-162582	Signal Transduction	133	3028	0.199565	1.70752e-13	6.86424e-11	1017	2534	0.178501
R-HSA-212436	Generic Transcription Pathway	82	1586	0.104528	2.03806e-11	6.13456e-09	258	884	0.0622711
R-HSA-73857	RNA Polymerase II Transcription	85	1728	0.113887	9.7953e-11	2.36067e-08	292	945	0.066568
R-HSA-74160	Gene expression (Transcription)	90	1917	0.126343	2.58346e-10	5.19275e-08	332	1090	0.0767822
R-HSA-2219530	Constitutive Signaling by Aberrant PI3K in Cancer	16	96	0.00632703	2.70259e-09	4.64846e-07	1	2	0.000140885
R-HSA-6811558	PI5P, PP2A and IER3 Regulate PI3K/AKT Signaling	18	129	0.00850194	4.25829e-09	6.38743e-07	2	7	0.000493097
R-HSA-5683057	MAPK family signaling cascades	31	380	0.0250445	5.41274e-09	7.25307e-07	19	122	0.00859397
R-HSA-199418	Negative regulation of the PI3K/AKT network	18	137	0.0090292	1.05829e-08	1.26995e-06	2	10	0.000704424
R-HSA-6785807	Interleukin-4 and Interleukin-13 signaling	22	211	0.0139063	1.52699e-08	1.66442e-06	33	47	0.00331079
R-HSA-2219528	PI3K/AKT Signaling in Cancer	16	124	0.00817241	8.87936e-08	8.87936e-06	1	21	0.00147929
R-HSA-157118	Signaling by NOTCH	23	258	0.0170039	1.16942e-07	1.0078e-05	93	154	0.0108481
R-HSA-5673001	RAF/MAP kinase cascade	26	322	0.0212219	1.17186e-07	1.0078e-05	8	75	0.00528318
R-HSA-5684996	MAPK1/MAPK3 signaling	26	329	0.0216833	1.76194e-07	1.40955e-05	10	82	0.00577628
R-HSA-9006925	Intracellular signaling by second messengers	27	368	0.0242536	4.27134e-07	3.20351e-05	19	114	0.00803043
R-HSA-8878171	Transcriptional regulation by RUNX1	22	259	0.0170698	4.91562e-07	3.44093e-05	50	132	0.00929839
R-HSA-8878166	Transcriptional regulation by RUNX2	15	147	0.00968826	3.9223e-06	0.000262794	84	84	0.00591716
R-HSA-1257604	PIP3 activates AKT signaling	23	321	0.021156	4.55815e-06	0.000287163	12	86	0.00605804
R-HSA-8939211	ESR-mediated signaling	20	256	0.0168721	5.58034e-06	0.000334821	88	114	0.00803043
R-HSA-111453	BH3-only proteins associate with and inactivate anti-apoptotic BCL-2 members	5	11	0.000724972	8.35652e-06	0.000476321	5	5	0.000352212
R-HSA-9006931	Signaling by Nuclear Receptors	25	386	0.0254399	9.79811e-06	0.000529098	93	196	0.0138067
R-HSA-8866910	TFAP2 (AP-2) family regulates transcription of growth factors and their receptors	6	21	0.00138404	1.42711e-05	0.000742097	7	18	0.00126796
R-HSA-9022699	MECP2 regulates neuronal receptors and channels	7	32	0.00210901	1.52686e-05	0.000753742	10	26	0.0018315
R-HSA-9754119	Drug-mediated inhibition of CDK4/CDK6 activity	4	6	0.000395439	1.5703e-05	0.000753742	2	2	0.000140885
R-HSA-1912422	Pre-NOTCH Expression and Processing	12	113	0.00744744	2.46208e-05	0.00113256	28	38	0.00267681
R-HSA-9018519	Estrogen-dependent gene expression	14	153	0.0100837	2.69491e-05	0.00118576	58	66	0.0046492
R-HSA-1236394	Signaling by ERBB4	10	82	0.00540434	3.74375e-05	0.00160093	52	52	0.003663
R-HSA-8986944	Transcriptional Regulation by MECP2	11	100	0.00659065	3.9047e-05	0.00160093	14	77	0.00542406
R-HSA-69231	Cyclin D associated events in G1	8	52	0.00342714	4.57922e-05	0.0017401	14	17	0.00119752
R-HSA-69236	G1 Phase	8	52	0.00342714	4.57922e-05	0.0017401	14	17	0.00119752
R-HSA-8939236	RUNX1 regulates transcription of genes involved in differentiation of HSCs	11	105	0.00692019	6.01044e-05	0.00211132	12	15	0.00105664
R-HSA-9616222	Transcriptional regulation of granulopoiesis	9	70	0.00461346	6.12038e-05	0.00211132	10	27	0.00190194
R-HSA-2033514	FGFR3 mutant receptor activation	5	17	0.00112041	6.55097e-05	0.00211132	10	10	0.000704424
R-HSA-1839130	Signaling by activated point mutants of FGFR3	5	17	0.00112041	6.55097e-05	0.00211132	6	6	0.000422654
R-HSA-1912408	Pre-NOTCH Transcription and Translation	10	88	0.00579978	6.6896e-05	0.00211132	18	28	0.00197239
R-HSA-9006927	Signaling by Non-Receptor Tyrosine Kinases	9	71	0.00467936	6.81072e-05	0.00211132	18	53	0.00373345
R-HSA-8848021	Signaling by PTK6	9	71	0.00467936	6.81072e-05	0.00211132	18	53	0.00373345
R-HSA-9634638	Estrogen-dependent nuclear events downstream of ESR-membrane signaling	6	29	0.00191129	8.43223e-05	0.00239385	4	12	0.000845309
R-HSA-8847993	ERBB2 Activates PTK6 Signaling	5	18	0.00118632	8.54948e-05	0.00239385	2	2	0.000140885
R-HSA-6803211	TP53 Regulates Transcription of Death Receptors and Ligands	5	18	0.00118632	8.54948e-05	0.00239385	5	7	0.000493097
R-HSA-8941326	RUNX2 regulates bone development	7	43	0.00283398	9.65513e-05	0.00263553	32	32	0.00225416
R-HSA-9009391	Extra-nuclear estrogen signaling	11	111	0.00731563	9.76124e-05	0.00263553	23	39	0.00274725
R-HSA-6785631	ERBB2 Regulates Cell Motility	5	19	0.00125222	0.000109867	0.00285653	2	2	0.000140885
R-HSA-8951430	RUNX3 regulates WNT signaling	4	10	0.000659065	0.000112357	0.00292129	4	5	0.000352212
R-HSA-9620244	Long-term potentiation	6	31	0.0020431	0.000120883	0.00302207	5	7	0.000493097
R-HSA-8874081	MET activates PTK2 signaling	6	32	0.00210901	0.000143357	0.00358392	5	5	0.000352212
R-HSA-449147	Signaling by Interleukins	32	658	0.0433665	0.000150566	0.00361359	261	505	0.0355734
R-HSA-1253288	Downregulation of ERBB4 signaling	4	11	0.000724972	0.000161433	0.00381599	5	5	0.000352212
R-HSA-1251985	Nuclear signaling by ERBB4	7	47	0.00309761	0.000165913	0.00381599	34	34	0.00239504
R-HSA-1474244	Extracellular matrix organization	20	328	0.0216173	0.000167985	0.00383418	134	319	0.0224711
R-HSA-1963640	GRB2 events in ERBB2 signaling	5	21	0.00138404	0.000174281	0.00383418	4	4	0.00028177
R-HSA-8875791	MET activates STAT3	3	5	0.000329533	0.00026099	0.00563497	4	4	0.00028177
R-HSA-1250196	SHC1 events in ERBB2 signaling	6	36	0.00237264	0.000268332	0.00563497	5	6	0.000422654
R-HSA-9687139	Aberrant regulation of mitotic cell cycle due to RB1 defects	6	36	0.00237264	0.000268332	0.00563497	2	3	0.000211327
R-HSA-8864260	Transcriptional regulation by the AP-2 (TFAP2) family of transcription factors	7	52	0.00342714	0.000304214	0.00638849	10	44	0.00309946
R-HSA-9675126	Diseases of mitotic cell cycle	6	38	0.00250445	0.000356657	0.00713313	2	5	0.000352212
R-HSA-2644605	FBXW7 Mutants and NOTCH1 in Cancer	3	6	0.000395439	0.000443064	0.00886129	1	1	7.04424e-05
R-HSA-2644607	Loss of Function of FBXW7 in Cancer and NOTCH1 Signaling	3	6	0.000395439	0.000443064	0.00886129	1	1	7.04424e-05
R-HSA-5627123	RHO GTPases activate PAKs	5	27	0.00177948	0.000544824	0.0103517	14	15	0.00105664
R-HSA-9671555	Signaling by PDGFR in disease	5	27	0.00177948	0.000544824	0.0103517	22	24	0.00169062
R-HSA-8878159	Transcriptional regulation by RUNX3	10	118	0.00777697	0.00067194	0.0124419	17	47	0.00331079
R-HSA-9673768	Signaling by membrane-tethered fusions of PDGFRA or PDGFRB	3	7	0.000461346	0.000691219	0.0124419	2	2	0.000140885
R-HSA-5625740	RHO GTPases activate PKNs	8	79	0.00520662	0.000746452	0.0131776	18	20	0.00140885
R-HSA-3000178	ECM proteoglycans	8	79	0.00520662	0.000746452	0.0131776	14	23	0.00162017
R-HSA-3000170	Syndecan interactions	5	29	0.00191129	0.000749136	0.0131776	3	15	0.00105664
R-HSA-3000171	Non-integrin membrane-ECM interactions	7	61	0.0040203	0.000775154	0.0131776	7	22	0.00154973
R-HSA-9661069	Defective binding of RB1 mutants to E2F1,(E2F2, E2F3)	4	17	0.00112041	0.000822782	0.0136926	1	1	7.04424e-05
R-HSA-9659787	Aberrant regulation of mitotic G1/S transition in cancer due to RB1 defects	4	17	0.00112041	0.000822782	0.0136926	1	2	0.000140885
R-HSA-8875878	MET promotes cell motility	6	45	0.00296579	0.000855786	0.0136926	12	12	0.000845309
R-HSA-9665686	Signaling by ERBB2 TMD/JMD mutants	5	30	0.0019772	0.000870465	0.0139274	10	13	0.000915751
R-HSA-2682334	EPH-Ephrin signaling	9	102	0.00672247	0.000934107	0.0149457	52	56	0.00394477
R-HSA-1226099	Signaling by FGFR in disease	8	82	0.00540434	0.000945925	0.0151348	50	99	0.0069738
R-HSA-5654227	Phospholipase C-mediated cascade; FGFR3	4	18	0.00118632	0.00101495	0.0152243	3	3	0.000211327
R-HSA-2032785	YAP1- and WWTR1 (TAZ)-stimulated gene expression	4	18	0.00118632	0.00101495	0.0152243	7	9	0.000633981
R-HSA-2173793	Transcriptional activity of SMAD2/SMAD3:SMAD4 heterotrimer	7	64	0.00421802	0.00102103	0.0153154	10	51	0.00359256
R-HSA-8939902	Regulation of RUNX2 expression and activity	8	83	0.00547024	0.00102116	0.0153175	32	32	0.00225416
R-HSA-9734091	Drug-mediated inhibition of MET activation	2	2	0.000131813	0.001112	0.0162694	2	2	0.000140885
R-HSA-381426	Regulation of Insulin-like Growth Factor (IGF) transport and uptake by Insulin-like Growth Factor Binding Proteins (IGFBPs)	10	127	0.00837013	0.0011621	0.0162694	14	14	0.000986193
R-HSA-5625886	Activated PKN1 stimulates transcription of AR (androgen receptor) regulated genes KLK2 and KLK3	6	48	0.00316351	0.00118764	0.016627	11	11	0.000774866
R-HSA-190239	FGFR3 ligand binding and activation	4	19	0.00125222	0.00123664	0.0171953	6	6	0.000422654
R-HSA-6796648	TP53 Regulates Transcription of DNA Repair Genes	8	86	0.00566796	0.001276	0.0171953	7	17	0.00119752
R-HSA-216083	Integrin cell surface interactions	8	86	0.00566796	0.001276	0.0171953	15	55	0.00387433
R-HSA-170834	Signaling by TGF-beta Receptor Complex	9	107	0.007052	0.00129617	0.0171953	18	100	0.00704424
R-HSA-5655332	Signaling by FGFR3 in disease	5	33	0.00217492	0.00132272	0.0171953	21	21	0.00147929
R-HSA-112043	PLC beta mediated events	7	67	0.00441574	0.00132442	0.0172175	10	32	0.00225416
R-HSA-2644603	Signaling by NOTCH1 in Cancer	7	68	0.00448165	0.00143984	0.0172781	39	39	0.00274725
R-HSA-2644602	Signaling by NOTCH1 PEST Domain Mutants in Cancer	7	68	0.00448165	0.00143984	0.0172781	21	21	0.00147929
R-HSA-2894858	Signaling by NOTCH1 HD+PEST Domain Mutants in Cancer	7	68	0.00448165	0.00143984	0.0172781	21	21	0.00147929
R-HSA-2644606	Constitutive Signaling by NOTCH1 PEST Domain Mutants	7	68	0.00448165	0.00143984	0.0172781	21	21	0.00147929
R-HSA-2894862	Constitutive Signaling by NOTCH1 HD+PEST Domain Mutants	7	68	0.00448165	0.00143984	0.0172781	21	21	0.00147929
R-HSA-6806834	Signaling by MET	8	88	0.00579978	0.00147231	0.0176677	51	51	0.00359256
R-HSA-8940973	RUNX2 regulates osteoblast differentiation	5	34	0.00224082	0.00150621	0.0180746	24	24	0.00169062
R-HSA-1643685	Disease	83	2528	0.166612	0.00153299	0.0183959	412	1787	0.125881
R-HSA-1433557	Signaling by SCF-KIT	6	51	0.00336123	0.00161006	0.0193207	36	39	0.00274725
R-HSA-2559582	Senescence-Associated Secretory Phenotype (SASP)	8	90	0.00593159	0.00169186	0.0203023	10	22	0.00154973
R-HSA-9664565	Signaling by ERBB2 KD Mutants	5	35	0.00230673	0.00170778	0.0204933	13	17	0.00119752
R-HSA-1912399	Pre-NOTCH Processing in the Endoplasmic Reticulum	3	10	0.000659065	0.00191118	0.0210301	2	2	0.000140885
R-HSA-9006936	Signaling by TGFB family members	10	136	0.00896329	0.00191183	0.0210301	21	125	0.0088053
R-HSA-1227990	Signaling by ERBB2 in Cancer	5	36	0.00237264	0.00192845	0.0212129	36	62	0.00436743
R-HSA-8863795	Downregulation of ERBB2 signaling	5	36	0.00237264	0.00192845	0.0212129	4	14	0.000986193
R-HSA-1963642	PI3K events in ERBB2 signaling	4	22	0.00144994	0.00210176	0.0231193	5	7	0.000493097
R-HSA-112040	G-protein mediated events	7	73	0.00481118	0.00213946	0.0235341	10	41	0.00288814
R-HSA-1280215	Cytokine Signaling in Immune system	40	1036	0.0682792	0.00220871	0.0242958	347	740	0.0521274
R-HSA-9630750	Evasion of Oncogene Induced Senescence Due to p16INK4A Defects	2	3	0.00019772	0.00246272	0.0246272	2	2	0.000140885
R-HSA-9632693	Evasion of Oxidative Stress Induced Senescence Due to p16INK4A Defects	2	3	0.00019772	0.00246272	0.0246272	2	2	0.000140885
R-HSA-9632700	Evasion of Oxidative Stress Induced Senescence Due to Defective p16INK4A binding to CDK4 and CDK6	2	3	0.00019772	0.00246272	0.0246272	1	1	7.04424e-05
R-HSA-9630794	Evasion of Oncogene Induced Senescence Due to Defective p16INK4A binding to CDK4 and CDK6	2	3	0.00019772	0.00246272	0.0246272	1	1	7.04424e-05
R-HSA-3928664	Ephrin signaling	4	23	0.00151585	0.00246436	0.0246436	11	11	0.000774866
R-HSA-9032500	Activated NTRK2 signals through FYN	3	11	0.000724972	0.00249934	0.0249934	7	7	0.000493097
R-HSA-9020933	Interleukin-23 signaling	3	11	0.000724972	0.00249934	0.0249934	10	12	0.000845309
R-HSA-1839124	FGFR1 mutant receptor activation	5	39	0.00257036	0.00271558	0.0271558	6	25	0.00176106
R-HSA-2122947	NOTCH1 Intracellular Domain Regulates Transcription	6	57	0.00375667	0.00278706	0.0278706	16	18	0.00126796
R-HSA-5654710	PI-3K cascade:FGFR3	4	24	0.00158176	0.00286777	0.0286777	6	7	0.000493097
R-HSA-430116	GP1b-IX-V activation signalling	3	12	0.000790879	0.00318819	0.0318819	5	7	0.000493097
R-HSA-9020958	Interleukin-21 signaling	3	12	0.000790879	0.00318819	0.0318819	2	5	0.000352212
R-HSA-445144	Signal transduction by L1	4	25	0.00164766	0.00331416	0.0331416	4	11	0.000774866
R-HSA-9768919	NPAS4 regulates expression of target genes	5	41	0.00270217	0.00335517	0.0335517	29	36	0.00253593
R-HSA-5654704	SHC-mediated cascade:FGFR3	4	26	0.00171357	0.00380564	0.0342507	4	4	0.00028177
R-HSA-2586552	Signaling by Leptin	3	13	0.000856785	0.00398286	0.0358457	19	19	0.00133841
R-HSA-201556	Signaling by ALK	5	43	0.00283398	0.00409651	0.0368686	38	40	0.0028177
R-HSA-9818749	Regulation of NFE2L2 gene expression	2	4	0.000263626	0.00430955	0.038786	3	3	0.000211327
R-HSA-9024909	BDNF activates NTRK2 (TRKB) signaling	2	4	0.000263626	0.00430955	0.038786	3	3	0.000211327
R-HSA-9675132	Diseases of cellular response to stress	2	4	0.000263626	0.00430955	0.038786	2	3	0.000211327
R-HSA-9630747	Diseases of Cellular Senescence	2	4	0.000263626	0.00430955	0.038786	2	3	0.000211327
R-HSA-5654706	FRS-mediated FGFR3 signaling	4	27	0.00177948	0.00434427	0.0390984	9	9	0.000633981
R-HSA-442982	Ras activation upon Ca2+ influx through NMDA receptor	4	27	0.00177948	0.00434427	0.0390984	2	2	0.000140885
R-HSA-9725371	Nuclear events stimulated by ALK signaling in cancer	4	27	0.00177948	0.00434427	0.0390984	3	9	0.000633981
R-HSA-9012852	Signaling by NOTCH3	6	63	0.00415211	0.00451405	0.0394564	9	37	0.00260637
R-HSA-1980143	Signaling by NOTCH1	7	84	0.00553615	0.0045829	0.0394564	35	39	0.00274725
R-HSA-9675108	Nervous system development	26	621	0.040928	0.00476728	0.0394564	141	324	0.0228233
R-HSA-109606	Intrinsic Pathway for Apoptosis	6	64	0.00421802	0.00486469	0.0394564	8	63	0.00443787
R-HSA-9669938	Signaling by KIT in disease	4	28	0.00184538	0.00493205	0.0394564	26	26	0.0018315
R-HSA-9670439	Signaling by phosphorylated juxtamembrane, extracellular and kinase domain KIT mutants	4	28	0.00184538	0.00493205	0.0394564	11	11	0.000774866
R-HSA-8854691	Interleukin-20 family signaling	4	29	0.00191129	0.00557095	0.0445676	28	56	0.00394477
R-HSA-9700206	Signaling by ALK in cancer	6	66	0.00434983	0.00562544	0.0450035	26	37	0.00260637
R-HSA-9725370	Signaling by ALK fusions and activated point mutants	6	66	0.00434983	0.00562544	0.0450035	18	29	0.00204283
R-HSA-201722	Formation of the beta-catenin:TCF transactivating complex	6	66	0.00434983	0.00562544	0.0450035	6	13	0.000915751
R-HSA-451927	Interleukin-2 family signaling	5	47	0.00309761	0.00591804	0.0473443	33	59	0.0041561
R-HSA-2022090	Assembly of collagen fibrils and other multimeric structures	6	67	0.00441574	0.0060368	0.0482944	18	26	0.0018315
R-HSA-8853884	Transcriptional Regulation by VENTX	5	48	0.00316351	0.00645003	0.0491029	5	13	0.000915751
R-HSA-1266738	Developmental Biology	46	1313	0.0865353	0.00646129	0.0491029	208	607	0.0427585
R-HSA-1227986	Signaling by ERBB2	6	68	0.00448165	0.00646966	0.0491029	28	46	0.00324035
R-HSA-69656	Cyclin A:Cdk2-associated events at S phase entry	7	90	0.00593159	0.00658829	0.0491029	9	19	0.00133841
R-HSA-8875513	MET interacts with TNS proteins	2	5	0.000329533	0.00662835	0.0491029	2	2	0.000140885
R-HSA-8865999	MET activates PTPN11	2	5	0.000329533	0.00662835	0.0491029	1	1	7.04424e-05
R-HSA-844455	The NLRP1 inflammasome	2	5	0.000329533	0.00662835	0.0491029	1	4	0.00028177
R-HSA-2428928	IRS-related events triggered by IGF1R	6	69	0.00454755	0.00692463	0.0491029	4	12	0.000845309
R-HSA-5655302	Signaling by FGFR1 in disease	5	49	0.00322942	0.0070147	0.0491029	16	35	0.00246548
R-HSA-8984722	Interleukin-35 Signalling	3	16	0.0010545	0.00704484	0.0493139	23	26	0.0018315
R-HSA-195721	Signaling by WNT	16	331	0.0218151	0.00706008	0.0494206	42	157	0.0110595
R-HSA-186797	Signaling by PDGF	6	70	0.00461346	0.00740233	0.0518163	24	31	0.00218371
R-HSA-2428924	IGF1R signaling cascade	6	72	0.00474527	0.00842839	0.0589988	7	17	0.00119752
R-HSA-3928662	EPHB-mediated forward signaling	5	52	0.00342714	0.00891449	0.0624014	22	26	0.0018315
R-HSA-3214858	RMTs methylate histone arginines	5	52	0.00342714	0.00891449	0.0624014	11	22	0.00154973
R-HSA-2404192	Signaling by Type 1 Insulin-like Growth Factor 1 Receptor (IGF1R)	6	73	0.00481118	0.00897798	0.0628459	9	19	0.00133841
R-HSA-438064	Post NMDA receptor activation events	7	96	0.00632703	0.0091832	0.0642824	9	39	0.00274725
R-HSA-9026527	Activated NTRK2 signals through PLCG1	2	6	0.000395439	0.00939581	0.0646808	3	3	0.000211327
R-HSA-8941333	RUNX2 regulates genes involved in differentiation of myeloid cells	2	6	0.000395439	0.00939581	0.0646808	2	2	0.000140885
R-HSA-1251932	PLCG1 events in ERBB2 signaling	2	6	0.000395439	0.00939581	0.0646808	2	2	0.000140885
R-HSA-5083630	Defective LFNG causes SCDO3	2	6	0.000395439	0.00939581	0.0646808	1	1	7.04424e-05
R-HSA-9818025	NFE2L2 regulating TCA cycle genes	2	6	0.000395439	0.00939581	0.0646808	2	4	0.00028177
R-HSA-9755511	KEAP1-NFE2L2 pathway	9	146	0.00962236	0.0095522	0.0646808	23	78	0.00549451
R-HSA-5576892	Phase 0 - rapid depolarisation	4	34	0.00224082	0.00959541	0.0646808	1	2	0.000140885
R-HSA-5654732	Negative regulation of FGFR3 signaling	4	34	0.00224082	0.00959541	0.0646808	3	14	0.000986193
R-HSA-190372	FGFR3c ligand binding and activation	3	18	0.00118632	0.00968591	0.0646808	4	4	0.00028177
R-HSA-453279	Mitotic G1 phase and G1/S transition	10	174	0.0114677	0.0102518	0.0646808	23	101	0.00711468
R-HSA-1474228	Degradation of the extracellular matrix	9	148	0.00975417	0.0103652	0.0646808	38	105	0.00739645
R-HSA-5334118	DNA methylation	4	35	0.00230673	0.010578	0.0646808	7	7	0.000493097
R-HSA-5654708	Downstream signaling of activated FGFR3	4	35	0.00230673	0.010578	0.0646808	22	23	0.00162017
R-HSA-8936459	RUNX1 regulates genes involved in megakaryocyte differentiation and platelet function	6	76	0.0050089	0.0107801	0.0646808	22	33	0.0023246
R-HSA-8941284	RUNX2 regulates chondrocyte maturation	2	7	0.000461346	0.0125895	0.075537	4	4	0.00028177
R-HSA-9032759	NTRK2 activates RAC1	2	7	0.000461346	0.0125895	0.075537	2	2	0.000140885
R-HSA-427413	NoRC negatively regulates rRNA expression	6	79	0.00520662	0.0128247	0.0769482	5	7	0.000493097
R-HSA-399997	Acetylcholine regulates insulin secretion	3	20	0.00131813	0.0128311	0.0769863	6	7	0.000493097
R-HSA-195258	RHO GTPase Effectors	15	325	0.0214196	0.0131181	0.0787088	45	113	0.00795999
R-HSA-9758941	Gastrulation	6	80	0.00527252	0.0135627	0.0813765	9	50	0.00352212
R-HSA-4420097	VEGFA-VEGFR2 Pathway	8	129	0.00850194	0.0136782	0.0820695	56	79	0.00556495
R-HSA-373760	L1CAM interactions	8	130	0.00856785	0.0142601	0.0855608	13	54	0.00380389
R-HSA-1250347	SHC1 events in ERBB4 signaling	3	21	0.00138404	0.0145972	0.0875832	4	4	0.00028177
R-HSA-9702518	STAT5 activation downstream of FLT3 ITD mutants	3	21	0.00138404	0.0145972	0.0875832	13	14	0.000986193
R-HSA-442742	CREB1 phosphorylation through NMDA receptor-mediated activation of RAS signaling	4	39	0.00257036	0.0151494	0.0908961	2	7	0.000493097
R-HSA-422475	Axon guidance	23	585	0.0385553	0.0152544	0.0915265	137	298	0.0209918
R-HSA-9634815	Transcriptional Regulation by NPAS4	5	60	0.00395439	0.0156513	0.0939077	29	47	0.00331079
R-HSA-201681	TCF dependent signaling in response to WNT	11	215	0.0141699	0.0160681	0.0964089	19	71	0.00500141
R-HSA-8937144	Aryl hydrocarbon receptor signalling	2	8	0.000527252	0.0161877	0.0971265	5	5	0.000352212
R-HSA-5638302	Signaling by Overexpressed Wild-Type EGFR in Cancer	2	8	0.000527252	0.0161877	0.0971265	2	2	0.000140885
R-HSA-5638303	Inhibition of Signaling by Overexpressed EGFR	2	8	0.000527252	0.0161877	0.0971265	2	2	0.000140885
R-HSA-8849470	PTK6 Regulates Cell Cycle	2	8	0.000527252	0.0161877	0.0971265	2	2	0.000140885
R-HSA-8957275	Post-translational protein phosphorylation	7	109	0.00718381	0.0172551	0.0980609	1	1	7.04424e-05
R-HSA-9013149	RAC1 GTPase cycle	10	191	0.0125882	0.0183767	0.0980609	3	6	0.000422654
R-HSA-1912420	Pre-NOTCH Processing in Golgi	3	23	0.00151585	0.0185226	0.0980609	8	8	0.000563539
R-HSA-3214815	HDACs deacetylate histones	5	63	0.00415211	0.0188683	0.0980609	5	5	0.000352212
R-HSA-2559585	Oncogene Induced Senescence	4	42	0.00276807	0.0192847	0.0980609	3	19	0.00133841
R-HSA-6806942	MET Receptor Activation	2	9	0.000593159	0.0201697	0.0980609	5	5	0.000352212
R-HSA-8951671	RUNX3 regulates YAP1-mediated transcription	2	9	0.000593159	0.0201697	0.0980609	3	3	0.000211327
R-HSA-9027283	Erythropoietin activates STAT5	2	9	0.000593159	0.0201697	0.0980609	3	3	0.000211327
R-HSA-163765	ChREBP activates metabolic gene expression	2	9	0.000593159	0.0201697	0.0980609	2	6	0.000422654
R-HSA-166520	Signaling by NTRKs	9	166	0.0109405	0.0202002	0.0980609	67	164	0.0115526
R-HSA-442755	Activation of NMDA receptors and postsynaptic events	7	113	0.00744744	0.0205164	0.0980609	29	71	0.00500141
R-HSA-111885	Opioid Signalling	7	113	0.00744744	0.0205164	0.0980609	16	59	0.0041561
R-HSA-5250941	Negative epigenetic regulation of rRNA expression	6	88	0.00579978	0.0205615	0.0980609	8	12	0.000845309
R-HSA-69202	Cyclin E associated events during G1/S transition	6	88	0.00579978	0.0205615	0.0980609	9	20	0.00140885
R-HSA-2243919	Crosslinking of collagen fibrils	3	24	0.00158176	0.0206833	0.0980609	12	13	0.000915751
R-HSA-212300	PRC2 methylates histones and DNA	4	43	0.00283398	0.0208032	0.0980609	4	4	0.00028177
R-HSA-9682385	FLT3 signaling in disease	4	43	0.00283398	0.0208032	0.0980609	24	52	0.003663
R-HSA-194138	Signaling by VEGF	8	140	0.00922692	0.0211067	0.0980609	58	86	0.00605804
R-HSA-9013420	RHOU GTPase cycle	4	44	0.00289989	0.0223931	0.0980609	1	4	0.00028177
R-HSA-2173796	SMAD2/SMAD3:SMAD4 heterotrimer regulates transcription	4	44	0.00289989	0.0223931	0.0980609	5	24	0.00169062
R-HSA-6807004	Negative regulation of MET activity	3	25	0.00164766	0.0229766	0.0980609	12	12	0.000845309
R-HSA-9700649	Drug resistance of ALK mutants	1	1	6.59065e-05	0.0237053	0.0980609	7	7	0.000493097
R-HSA-9669937	Drug resistance of KIT mutants	1	1	6.59065e-05	0.0237053	0.0980609	7	7	0.000493097
R-HSA-9674415	Drug resistance of PDGFR mutants	1	1	6.59065e-05	0.0237053	0.0980609	4	4	0.00028177
R-HSA-9669921	KIT mutants bind TKIs	1	1	6.59065e-05	0.0237053	0.0980609	3	3	0.000211327
R-HSA-9674428	PDGFR mutants bind TKIs	1	1	6.59065e-05	0.0237053	0.0980609	2	2	0.000140885
R-HSA-9674396	Imatinib-resistant PDGFR mutants	1	1	6.59065e-05	0.0237053	0.0980609	1	1	7.04424e-05
R-HSA-9674401	Sunitinib-resistant PDGFR mutants	1	1	6.59065e-05	0.0237053	0.0980609	1	1	7.04424e-05
R-HSA-9674404	Sorafenib-resistant PDGFR mutants	1	1	6.59065e-05	0.0237053	0.0980609	1	1	7.04424e-05
R-HSA-9717301	NVP-TAE684-resistant ALK mutants	1	1	6.59065e-05	0.0237053	0.0980609	1	1	7.04424e-05
R-HSA-9717264	ASP-3026-resistant ALK mutants	1	1	6.59065e-05	0.0237053	0.0980609	1	1	7.04424e-05
R-HSA-9717329	lorlatinib-resistant ALK mutants	1	1	6.59065e-05	0.0237053	0.0980609	1	1	7.04424e-05
R-HSA-9717326	crizotinib-resistant ALK mutants	1	1	6.59065e-05	0.0237053	0.0980609	1	1	7.04424e-05
R-HSA-9717319	brigatinib-resistant ALK mutants	1	1	6.59065e-05	0.0237053	0.0980609	1	1	7.04424e-05
R-HSA-9669936	Sorafenib-resistant KIT mutants	1	1	6.59065e-05	0.0237053	0.0980609	1	1	7.04424e-05
R-HSA-9669914	Dasatinib-resistant KIT mutants	1	1	6.59065e-05	0.0237053	0.0980609	1	1	7.04424e-05
R-HSA-9717323	ceritinib-resistant ALK mutants	1	1	6.59065e-05	0.0237053	0.0980609	1	1	7.04424e-05
R-HSA-9674403	Regorafenib-resistant PDGFR mutants	1	1	6.59065e-05	0.0237053	0.0980609	1	1	7.04424e-05
R-HSA-9717316	alectinib-resistant ALK mutants	1	1	6.59065e-05	0.0237053	0.0980609	1	1	7.04424e-05
R-HSA-9669929	Regorafenib-resistant KIT mutants	1	1	6.59065e-05	0.0237053	0.0980609	1	1	7.04424e-05
R-HSA-9669934	Sunitinib-resistant KIT mutants	1	1	6.59065e-05	0.0237053	0.0980609	1	1	7.04424e-05
R-HSA-9669926	Nilotinib-resistant KIT mutants	1	1	6.59065e-05	0.0237053	0.0980609	1	1	7.04424e-05
R-HSA-9669924	Masitinib-resistant KIT mutants	1	1	6.59065e-05	0.0237053	0.0980609	1	1	7.04424e-05
R-HSA-9669917	Imatinib-resistant KIT mutants	1	1	6.59065e-05	0.0237053	0.0980609	1	1	7.04424e-05
R-HSA-1566948	Elastic fibre formation	4	45	0.00296579	0.0240553	0.0980609	10	17	0.00119752
R-HSA-9032845	Activated NTRK2 signals through CDK5	2	10	0.000659065	0.0245152	0.0980609	6	6	0.000422654
R-HSA-8851907	MET activates PI3K/AKT signaling	2	10	0.000659065	0.0245152	0.0980609	5	5	0.000352212
R-HSA-190371	FGFR3b ligand binding and activation	2	10	0.000659065	0.0245152	0.0980609	2	2	0.000140885
R-HSA-4411364	Binding of TCF/LEF:CTNNB1 to target gene promoters	2	10	0.000659065	0.0245152	0.0980609	2	4	0.00028177
R-HSA-8949275	RUNX3 Regulates Immune Response and Cell Migration	2	10	0.000659065	0.0245152	0.0980609	1	5	0.000352212
R-HSA-877300	Interferon gamma signaling	9	173	0.0114018	0.025426	0.101704	13	18	0.00126796
R-HSA-76002	Platelet activation, signaling and aggregation	13	293	0.0193106	0.026483	0.105932	30	117	0.00824176
R-HSA-163685	Integration of energy metabolism	8	147	0.00968826	0.0271088	0.108435	12	66	0.0046492
R-HSA-427389	ERCC6 (CSB) and EHMT2 (G9a) positively regulate rRNA expression	4	47	0.00309761	0.0275985	0.110394	3	4	0.00028177
R-HSA-8876384	Listeria monocytogenes entry into host cells	3	27	0.00177948	0.0279603	0.111841	13	13	0.000915751
R-HSA-9705462	Inactivation of CSF3 (G-CSF) signaling	3	27	0.00177948	0.0279603	0.111841	9	9	0.000633981
R-HSA-438066	Unblocking of NMDA receptors, glutamate binding and activation	3	27	0.00177948	0.0279603	0.111841	5	5	0.000352212
R-HSA-9617324	Negative regulation of NMDA receptor-mediated neuronal transmission	3	27	0.00177948	0.0279603	0.111841	2	4	0.00028177
R-HSA-5689880	Ub-specific processing proteases	10	206	0.0135767	0.0288171	0.115268	10	40	0.0028177
R-HSA-212718	EGFR interacts with phospholipase C-gamma	2	11	0.000724972	0.029205	0.11682	3	3	0.000211327
R-HSA-9028335	Activated NTRK2 signals through PI3K	2	11	0.000724972	0.029205	0.11682	2	2	0.000140885
R-HSA-8875656	MET receptor recycling	2	11	0.000724972	0.029205	0.11682	2	2	0.000140885
R-HSA-8985947	Interleukin-9 signaling	2	11	0.000724972	0.029205	0.11682	6	13	0.000915751
R-HSA-442729	CREB1 phosphorylation through the activation of CaMKII/CaMKK/CaMKIV cascasde	2	11	0.000724972	0.029205	0.11682	2	10	0.000704424
R-HSA-8939246	RUNX1 regulates transcription of genes involved in differentiation of myeloid cells	2	11	0.000724972	0.029205	0.11682	1	7	0.000493097
R-HSA-212165	Epigenetic regulation of gene expression	9	178	0.0117314	0.0297024	0.11881	30	64	0.00450831
R-HSA-350054	Notch-HLH transcription pathway	3	28	0.00184538	0.0306501	0.1226	2	2	0.000140885
R-HSA-400451	Free fatty acids regulate insulin secretion	3	28	0.00184538	0.0306501	0.1226	5	8	0.000563539
R-HSA-9793380	Formation of paraxial mesoderm	3	28	0.00184538	0.0306501	0.1226	4	12	0.000845309
R-HSA-9013507	NOTCH3 Activation and Transmission of Signal to the Nucleus	3	28	0.00184538	0.0306501	0.1226	3	15	0.00105664
R-HSA-512988	Interleukin-3, Interleukin-5 and GM-CSF signaling	4	50	0.00329533	0.033468	0.133872	26	38	0.00267681
R-HSA-71403	Citric acid cycle (TCA cycle)	4	50	0.00329533	0.033468	0.133872	4	17	0.00119752
R-HSA-982772	Growth hormone receptor signaling	3	29	0.00191129	0.033471	0.133884	23	28	0.00197239
R-HSA-9700645	ALK mutants bind TKIs	2	12	0.000790879	0.0342203	0.136881	1	1	7.04424e-05
R-HSA-9710421	Defective pyroptosis	4	51	0.00336123	0.0355739	0.142296	1	3	0.000211327
R-HSA-9703648	Signaling by FLT3 ITD and TKD mutants	3	30	0.0019772	0.0364222	0.145689	13	24	0.00169062
R-HSA-5218921	VEGFR2 mediated cell proliferation	3	31	0.0020431	0.0395025	0.153129	8	12	0.000845309
R-HSA-1266695	Interleukin-7 signaling	3	31	0.0020431	0.0395025	0.153129	13	26	0.0018315
R-HSA-8875555	MET activates RAP1 and RAC1	2	13	0.000856785	0.0395431	0.153129	5	5	0.000352212
R-HSA-2179392	EGFR Transactivation by Gastrin	2	13	0.000856785	0.0395431	0.153129	5	6	0.000422654
R-HSA-9020956	Interleukin-27 signaling	2	13	0.000856785	0.0395431	0.153129	10	20	0.00140885
R-HSA-111932	CaMK IV-mediated phosphorylation of CREB	2	13	0.000856785	0.0395431	0.153129	4	13	0.000915751
R-HSA-9022702	MECP2 regulates transcription of neuronal ligands	2	13	0.000856785	0.0395431	0.153129	2	8	0.000563539
R-HSA-5654741	Signaling by FGFR3	4	53	0.00349305	0.0400109	0.153129	31	43	0.00302902
R-HSA-1489509	DAG and IP3 signaling	4	53	0.00349305	0.0400109	0.153129	7	28	0.00197239
R-HSA-1474290	Collagen formation	6	104	0.00685428	0.0411132	0.153129	40	77	0.00542406
R-HSA-8934593	Regulation of RUNX1 Expression and Activity	3	32	0.00210901	0.0427107	0.153129	3	19	0.00133841
R-HSA-109581	Apoptosis	9	192	0.0126541	0.0442946	0.153129	14	142	0.0100028
R-HSA-5687128	MAPK6/MAPK4 signaling	6	106	0.00698609	0.0443515	0.153129	9	40	0.0028177
R-HSA-3928665	EPH-ephrin mediated repulsion of cells	4	55	0.00362486	0.0447487	0.153129	9	9	0.000633981
R-HSA-8941332	RUNX2 regulates genes involved in cell migration	2	14	0.000922692	0.0451562	0.153129	7	7	0.000493097
R-HSA-75205	Dissolution of Fibrin Clot	2	14	0.000922692	0.0451562	0.153129	16	21	0.00147929
R-HSA-9020558	Interleukin-2 signaling	2	14	0.000922692	0.0451562	0.153129	14	19	0.00133841
R-HSA-5658623	FGFRL1 modulation of FGFR1 signaling	2	14	0.000922692	0.0451562	0.153129	1	2	0.000140885
R-HSA-9006115	Signaling by NTRK2 (TRKB)	3	33	0.00217492	0.0460454	0.153129	38	38	0.00267681
R-HSA-171306	Packaging Of Telomere Ends	3	33	0.00217492	0.0460454	0.153129	2	2	0.000140885
R-HSA-73728	RNA Polymerase I Promoter Opening	3	33	0.00217492	0.0460454	0.153129	1	2	0.000140885
R-HSA-9632697	Evasion of Oxidative Stress Induced Senescence Due to Defective p16INK4A binding to CDK4	1	2	0.000131813	0.0468501	0.153129	1	1	7.04424e-05
R-HSA-5632968	Defective Mismatch Repair Associated With MSH6	1	2	0.000131813	0.0468501	0.153129	1	1	7.04424e-05
R-HSA-9630791	Evasion of Oncogene Induced Senescence Due to Defective p16INK4A binding to CDK4	1	2	0.000131813	0.0468501	0.153129	1	1	7.04424e-05
R-HSA-5632927	Defective Mismatch Repair Associated With MSH3	1	2	0.000131813	0.0468501	0.153129	1	1	7.04424e-05
R-HSA-4086398	Ca2+ pathway	5	81	0.00533843	0.0472045	0.153129	9	27	0.00190194
R-HSA-3858494	Beta-catenin independent WNT signaling	8	166	0.0109405	0.0491155	0.153129	18	51	0.00359256
R-HSA-9604323	Negative regulation of NOTCH4 signaling	4	57	0.00375667	0.0497868	0.153129	6	6	0.000422654
R-HSA-912446	Meiotic recombination	4	57	0.00375667	0.0497868	0.153129	5	9	0.000633981
R-HSA-9026519	Activated NTRK2 signals through RAS	2	15	0.000988598	0.0510429	0.153129	4	4	0.00028177
R-HSA-1250342	PI3K events in ERBB4 signaling	2	15	0.000988598	0.0510429	0.153129	2	2	0.000140885
R-HSA-190373	FGFR1c ligand binding and activation	2	15	0.000988598	0.0510429	0.153129	2	3	0.000211327
R-HSA-1839122	Signaling by activated point mutants of FGFR1	2	15	0.000988598	0.0510429	0.153129	2	4	0.00028177
R-HSA-2214320	Anchoring fibril formation	2	15	0.000988598	0.0510429	0.153129	1	4	0.00028177
R-HSA-428540	Activation of RAC1	2	15	0.000988598	0.0510429	0.153129	1	4	0.00028177
R-HSA-381183	ATF6 (ATF6-alpha) activates chaperone genes	2	15	0.000988598	0.0510429	0.153129	1	5	0.000352212
R-HSA-9759194	Nuclear events mediated by NFE2L2	6	110	0.00724972	0.051295	0.153885	7	48	0.00338123
R-HSA-5633008	TP53 Regulates Transcription of Cell Death Genes	5	83	0.00547024	0.0513671	0.154101	11	68	0.00479008
R-HSA-109704	PI3K Cascade	4	58	0.00382258	0.0524181	0.157254	1	6	0.000422654
R-HSA-9674555	Signaling by CSF3 (G-CSF)	3	35	0.00230673	0.0530877	0.159263	17	21	0.00147929
R-HSA-2559583	Cellular Senescence	9	199	0.0131154	0.0531336	0.159401	18	90	0.00633981
R-HSA-73854	RNA Polymerase I Promoter Clearance	5	84	0.00553615	0.0535264	0.160579	5	10	0.000704424
R-HSA-397014	Muscle contraction	10	232	0.0152903	0.0558287	0.167486	12	53	0.00373345
R-HSA-9013508	NOTCH3 Intracellular Domain Regulates Transcription	3	36	0.00237264	0.0567917	0.170375	6	22	0.00154973
R-HSA-2559580	Oxidative Stress Induced Senescence	6	113	0.00744744	0.0569153	0.170746	6	40	0.0028177
R-HSA-8851805	MET activates RAS signaling	2	16	0.0010545	0.0571871	0.171561	10	10	0.000704424
R-HSA-9028731	Activated NTRK2 signals through FRS2 and FRS3	2	16	0.0010545	0.0571871	0.171561	7	7	0.000493097
R-HSA-2691232	Constitutive Signaling by NOTCH1 HD Domain Mutants	2	16	0.0010545	0.0571871	0.171561	6	6	0.000422654
R-HSA-2691230	Signaling by NOTCH1 HD Domain Mutants in Cancer	2	16	0.0010545	0.0571871	0.171561	6	6	0.000422654
R-HSA-3656237	Defective EXT2 causes exostoses 2	2	16	0.0010545	0.0571871	0.171561	4	4	0.00028177
R-HSA-3656253	Defective EXT1 causes exostoses 1, TRPS2 and CHDS	2	16	0.0010545	0.0571871	0.171561	4	4	0.00028177
R-HSA-75892	Platelet Adhesion to exposed collagen	2	16	0.0010545	0.0571871	0.171561	4	6	0.000422654
R-HSA-179812	GRB2 events in EGFR signaling	2	16	0.0010545	0.0571871	0.171561	2	3	0.000211327
R-HSA-4641265	Repression of WNT target genes	2	16	0.0010545	0.0571871	0.171561	4	7	0.000493097
R-HSA-8983432	Interleukin-15 signaling	2	16	0.0010545	0.0571871	0.171561	5	17	0.00119752
R-HSA-73772	RNA Polymerase I Promoter Escape	4	60	0.00395439	0.0579038	0.173711	2	2	0.000140885
R-HSA-73864	RNA Polymerase I Transcription	5	86	0.00566796	0.0580013	0.174004	8	14	0.000986193
R-HSA-186763	Downstream signal transduction	3	37	0.00243854	0.060615	0.181067	15	16	0.00112708
R-HSA-182971	EGFR downregulation	3	37	0.00243854	0.060615	0.181067	19	22	0.00154973
R-HSA-399719	Trafficking of AMPA receptors	3	37	0.00243854	0.060615	0.181067	3	4	0.00028177
R-HSA-2129379	Molecules associated with elastic fibres	3	37	0.00243854	0.060615	0.181067	7	10	0.000704424
R-HSA-445355	Smooth Muscle Contraction	4	61	0.0040203	0.0607574	0.181067	7	16	0.00112708
R-HSA-190375	FGFR2c ligand binding and activation	2	17	0.00112041	0.0635734	0.181067	2	2	0.000140885
R-HSA-1059683	Interleukin-6 signaling	2	17	0.00112041	0.0635734	0.181067	16	20	0.00140885
R-HSA-190322	FGFR4 ligand binding and activation	2	17	0.00112041	0.0635734	0.181067	2	4	0.00028177
R-HSA-9029558	NR1H2 & NR1H3 regulate gene expression linked to lipogenesis	2	17	0.00112041	0.0635734	0.181067	2	8	0.000563539
R-HSA-389359	CD28 dependent Vav1 pathway	2	17	0.00112041	0.0635734	0.181067	1	6	0.000422654
R-HSA-8877330	RUNX1 and FOXP3 control the development of regulatory T lymphocytes (Tregs)	2	17	0.00112041	0.0635734	0.181067	3	20	0.00140885
R-HSA-381033	ATF6 (ATF6-alpha) activates chaperones	2	17	0.00112041	0.0635734	0.181067	1	10	0.000704424
R-HSA-187577	SCF(Skp2)-mediated degradation of p27/p21	4	62	0.00408621	0.0636843	0.181067	6	7	0.000493097
R-HSA-110330	Recognition and association of DNA glycosylase with site containing an affected purine	3	38	0.00250445	0.0645556	0.181067	2	10	0.000704424
R-HSA-2173795	Downregulation of SMAD2/3:SMAD4 transcriptional activity	3	38	0.00250445	0.0645556	0.181067	5	27	0.00190194
R-HSA-76005	Response to elevated platelet cytosolic Ca2+	7	148	0.00975417	0.0682942	0.181067	6	14	0.000986193
R-HSA-9013424	RHOV GTPase cycle	3	39	0.00257036	0.0686113	0.181067	1	2	0.000140885
R-HSA-399721	Glutamate binding, activation of AMPA receptors and synaptic plasticity	3	39	0.00257036	0.0686113	0.181067	3	9	0.000633981
R-HSA-68616	Assembly of the ORC complex at the origin of replication	3	39	0.00257036	0.0686113	0.181067	2	11	0.000774866
R-HSA-9619665	EGR2 and SOX10-mediated initiation of Schwann cell myelination	3	39	0.00257036	0.0686113	0.181067	4	26	0.0018315
R-HSA-9022692	Regulation of MECP2 expression and activity	3	39	0.00257036	0.0686113	0.181067	2	14	0.000986193
R-HSA-9603505	NTRK3 as a dependence receptor	1	3	0.00019772	0.0694478	0.181067	4	4	0.00028177
R-HSA-9669935	Signaling by juxtamembrane domain KIT mutants	1	3	0.00019772	0.0694478	0.181067	2	2	0.000140885
R-HSA-2033515	t(4;14) translocations of FGFR3	1	3	0.00019772	0.0694478	0.181067	2	2	0.000140885
R-HSA-5632928	Defective Mismatch Repair Associated With MSH2	1	3	0.00019772	0.0694478	0.181067	2	2	0.000140885
R-HSA-9680187	Signaling by extracellular domain mutants of KIT	1	3	0.00019772	0.0694478	0.181067	2	2	0.000140885
R-HSA-8853334	Signaling by FGFR3 fusions in cancer	1	3	0.00019772	0.0694478	0.181067	2	2	0.000140885
R-HSA-6791462	TALDO1 deficiency: failed conversion of Fru(6)P, E4P to SH7P, GA3P	1	3	0.00019772	0.0694478	0.181067	1	1	7.04424e-05
R-HSA-6791055	TALDO1 deficiency: failed conversion of SH7P, GA3P to Fru(6)P, E4P	1	3	0.00019772	0.0694478	0.181067	1	1	7.04424e-05
R-HSA-9669933	Signaling by kinase domain mutants of KIT	1	3	0.00019772	0.0694478	0.181067	1	1	7.04424e-05
R-HSA-5578775	Ion homeostasis	4	64	0.00421802	0.069756	0.181067	4	17	0.00119752
R-HSA-1170546	Prolactin receptor signaling	2	18	0.00118632	0.070187	0.181067	14	14	0.000986193
R-HSA-9701898	STAT3 nuclear events downstream of ALK signaling	2	18	0.00118632	0.070187	0.181067	10	10	0.000704424
R-HSA-1433559	Regulation of KIT signaling	2	18	0.00118632	0.070187	0.181067	8	8	0.000563539
R-HSA-177504	Retrograde neurotrophin signalling	2	18	0.00118632	0.070187	0.181067	3	3	0.000211327
R-HSA-9013694	Signaling by NOTCH4	5	92	0.0060634	0.0726706	0.181067	20	20	0.00140885
R-HSA-9013404	RAC2 GTPase cycle	5	92	0.0060634	0.0726706	0.181067	10	10	0.000704424
R-HSA-112399	IRS-mediated signalling	4	65	0.00428393	0.0728996	0.181067	1	9	0.000633981
R-HSA-6802957	Oncogenic MAPK signaling	5	93	0.00612931	0.0752955	0.181067	10	46	0.00324035
R-HSA-109582	Hemostasis	26	803	0.052923	0.0767256	0.181067	69	338	0.0238095
R-HSA-8875360	InlB-mediated entry of Listeria monocytogenes into host cell	2	19	0.00125222	0.0770134	0.181067	8	8	0.000563539
R-HSA-9673770	Signaling by PDGFRA extracellular domain mutants	2	19	0.00125222	0.0770134	0.181067	7	7	0.000493097
R-HSA-9673767	Signaling by PDGFRA transmembrane, juxtamembrane and kinase domain mutants	2	19	0.00125222	0.0770134	0.181067	7	7	0.000493097
R-HSA-180336	SHC1 events in EGFR signaling	2	19	0.00125222	0.0770134	0.181067	4	4	0.00028177
R-HSA-5654228	Phospholipase C-mediated cascade; FGFR4	2	19	0.00125222	0.0770134	0.181067	3	3	0.000211327
R-HSA-399954	Sema3A PAK dependent Axon repulsion	2	19	0.00125222	0.0770134	0.181067	3	6	0.000422654
R-HSA-446353	Cell-extracellular matrix interactions	2	19	0.00125222	0.0770134	0.181067	1	10	0.000704424
R-HSA-9680350	Signaling by CSF1 (M-CSF) in myeloid cells	3	41	0.00270217	0.0770587	0.181067	14	14	0.000986193
R-HSA-6814122	Cooperation of PDCL (PhLP1) and TRiC/CCT in G-protein beta folding	3	41	0.00270217	0.0770587	0.181067	4	11	0.000774866
R-HSA-5673000	RAF activation	3	41	0.00270217	0.0770587	0.181067	1	12	0.000845309
R-HSA-110328	Recognition and association of DNA glycosylase with site containing an affected pyrimidine	3	41	0.00270217	0.0770587	0.181067	1	21	0.00147929
R-HSA-390466	Chaperonin-mediated protein folding	5	96	0.00632703	0.0834746	0.181067	5	19	0.00133841
R-HSA-9687136	Aberrant regulation of mitotic exit in cancer due to RB1 defects	2	20	0.00131813	0.0840391	0.181067	1	1	7.04424e-05
R-HSA-434316	Fatty Acids bound to GPR40 (FFAR1) regulate insulin secretion	2	20	0.00131813	0.0840391	0.181067	4	6	0.000422654
R-HSA-5099900	WNT5A-dependent internalization of FZD4	2	20	0.00131813	0.0840391	0.181067	3	5	0.000352212
R-HSA-388844	Receptor-type tyrosine-protein phosphatases	2	20	0.00131813	0.0840391	0.181067	2	6	0.000422654
R-HSA-432720	Lysosome Vesicle Biogenesis	3	43	0.00283398	0.085938	0.181067	4	8	0.000563539
R-HSA-9696264	RND3 GTPase cycle	3	43	0.00283398	0.085938	0.181067	1	2	0.000140885
R-HSA-9696273	RND1 GTPase cycle	3	43	0.00283398	0.085938	0.181067	1	2	0.000140885
R-HSA-111933	Calmodulin induced events	3	43	0.00283398	0.085938	0.181067	6	23	0.00162017
R-HSA-111997	CaM pathway	3	43	0.00283398	0.085938	0.181067	6	24	0.00169062
R-HSA-114604	GPVI-mediated activation cascade	3	43	0.00283398	0.085938	0.181067	6	25	0.00176106
R-HSA-1442490	Collagen degradation	4	69	0.00454755	0.0861763	0.181067	11	34	0.00239504
R-HSA-4839726	Chromatin organization	10	254	0.0167403	0.0887391	0.181067	21	85	0.0059876
R-HSA-3247509	Chromatin modifying enzymes	10	254	0.0167403	0.0887391	0.181067	21	85	0.0059876
R-HSA-194315	Signaling by Rho GTPases	23	708	0.0466618	0.0894745	0.181067	79	203	0.0142998
R-HSA-9707616	Heme signaling	4	70	0.00461346	0.0896673	0.181067	4	25	0.00176106
R-HSA-419037	NCAM1 interactions	3	44	0.00289989	0.0905333	0.181067	10	10	0.000704424
R-HSA-427359	SIRT1 negatively regulates rRNA expression	3	44	0.00289989	0.0905333	0.181067	3	5	0.000352212
R-HSA-9696270	RND2 GTPase cycle	3	44	0.00289989	0.0905333	0.181067	1	2	0.000140885
R-HSA-110331	Cleavage of the damaged purine	3	44	0.00289989	0.0905333	0.181067	2	9	0.000633981
R-HSA-8948216	Collagen chain trimerization	3	44	0.00289989	0.0905333	0.181067	2	28	0.00197239
R-HSA-4420332	Defective B3GALT6 causes EDSP2 and SEMDJL1	2	21	0.00138404	0.0912507	0.182501	1	1	7.04424e-05
R-HSA-3560783	Defective B4GALT7 causes EDS, progeroid type	2	21	0.00138404	0.0912507	0.182501	1	1	7.04424e-05
R-HSA-190242	FGFR1 ligand binding and activation	2	21	0.00138404	0.0912507	0.182501	4	7	0.000493097
R-HSA-2892247	POU5F1 (OCT4), SOX2, NANOG activate genes related to proliferation	2	21	0.00138404	0.0912507	0.182501	2	16	0.00112708
R-HSA-9690406	Transcriptional regulation of testis differentiation	2	21	0.00138404	0.0912507	0.182501	2	18	0.00126796
R-HSA-9025046	NTF3 activates NTRK2 (TRKB) signaling	1	4	0.000263626	0.0915111	0.183022	3	3	0.000211327
R-HSA-9026357	NTF4 activates NTRK2 (TRKB) signaling	1	4	0.000263626	0.0915111	0.183022	3	3	0.000211327
R-HSA-9034013	NTF3 activates NTRK3 signaling	1	4	0.000263626	0.0915111	0.183022	2	2	0.000140885
R-HSA-5655799	Defective SLC40A1 causes hemochromatosis 4 (HFE4) (duodenum)	1	4	0.000263626	0.0915111	0.183022	1	1	7.04424e-05
R-HSA-9014843	Interleukin-33 signaling	1	4	0.000263626	0.0915111	0.183022	1	2	0.000140885
R-HSA-194306	Neurophilin interactions with VEGF and VEGFR	1	4	0.000263626	0.0915111	0.183022	1	2	0.000140885
R-HSA-5688426	Deubiquitination	11	289	0.019047	0.0918064	0.183613	16	77	0.00542406
R-HSA-4086400	PCP/CE pathway	5	99	0.00652475	0.0921039	0.184208	9	24	0.00169062
R-HSA-373755	Semaphorin interactions	4	71	0.00467936	0.0932253	0.186451	10	41	0.00288814
R-HSA-2426168	Activation of gene expression by SREBF (SREBP)	4	71	0.00467936	0.0932253	0.186451	4	42	0.00295858
R-HSA-2262752	Cellular responses to stress	31	1007	0.0663679	0.0941549	0.18831	108	450	0.0316991
R-HSA-73927	Depurination	3	45	0.00296579	0.0952289	0.190458	4	19	0.00133841
R-HSA-74751	Insulin receptor signalling cascade	4	72	0.00474527	0.0968495	0.193699	1	25	0.00176106
R-HSA-5654219	Phospholipase C-mediated cascade: FGFR1	2	22	0.00144994	0.0986356	0.197271	3	3	0.000211327
R-HSA-3560801	Defective B3GAT3 causes JDSSDHD	2	22	0.00144994	0.0986356	0.197271	1	1	7.04424e-05
R-HSA-5637812	Signaling by EGFRvIII in Cancer	2	22	0.00144994	0.0986356	0.197271	17	18	0.00126796
R-HSA-5637810	Constitutive Signaling by EGFRvIII	2	22	0.00144994	0.0986356	0.197271	17	18	0.00126796
R-HSA-5218920	VEGFR2 mediated vascular permeability	3	46	0.0030317	0.100022	0.200044	7	15	0.00105664
R-HSA-6802952	Signaling by BRAF and RAF1 fusions	4	73	0.00481118	0.100539	0.201078	5	5	0.000352212
R-HSA-391251	Protein folding	5	102	0.00672247	0.101173	0.202347	5	28	0.00197239
R-HSA-174178	APC/C:Cdh1 mediated degradation of Cdc20 and other APC/C:Cdh1 targeted proteins in late mitosis/early G1	4	74	0.00487708	0.104292	0.208585	6	6	0.000422654
R-HSA-9670095	Inhibition of DNA recombination at telomere	3	47	0.00309761	0.10491	0.209821	3	4	0.00028177
R-HSA-9665348	Signaling by ERBB2 ECD mutants	2	23	0.00151585	0.106182	0.212363	13	15	0.00105664
R-HSA-180292	GAB1 signalosome	2	23	0.00151585	0.106182	0.212363	9	11	0.000774866
R-HSA-2033519	Activated point mutants of FGFR2	2	23	0.00151585	0.106182	0.212363	3	10	0.000704424
R-HSA-1839117	Signaling by cytosolic FGFR1 fusion mutants	2	23	0.00151585	0.106182	0.212363	2	14	0.000986193
R-HSA-9716542	Signaling by Rho GTPases, Miro GTPases and RHOBTB3	23	724	0.0477163	0.10666	0.213321	79	212	0.0149338
R-HSA-112314	Neurotransmitter receptors and postsynaptic signal transmission	9	232	0.0152903	0.109658	0.219317	33	110	0.00774866
R-HSA-111996	Ca-dependent events	3	48	0.00316351	0.109891	0.219782	6	27	0.00190194
R-HSA-8953897	Cellular responses to stimuli	31	1025	0.0675542	0.110944	0.221888	108	481	0.0338828
R-HSA-75157	FasL/ CD95L signaling	1	5	0.000329533	0.113053	0.226105	5	5	0.000352212
R-HSA-9034793	Activated NTRK3 signals through PLCG1	1	5	0.000329533	0.113053	0.226105	3	3	0.000211327
R-HSA-8853336	Signaling by plasma membrane FGFR1 fusions	1	5	0.000329533	0.113053	0.226105	2	2	0.000140885
R-HSA-198745	Signalling to STAT3	1	5	0.000329533	0.113053	0.226105	1	1	7.04424e-05
R-HSA-5423599	Diseases of Mismatch Repair (MMR)	1	5	0.000329533	0.113053	0.226105	4	6	0.000422654
R-HSA-9022538	Loss of MECP2 binding ability to 5mC-DNA	1	5	0.000329533	0.113053	0.226105	1	2	0.000140885
R-HSA-881907	Gastrin-CREB signalling pathway via PKC and MAPK	2	24	0.00158176	0.113877	0.227754	5	9	0.000633981
R-HSA-5627117	RHO GTPases Activate ROCKs	2	24	0.00158176	0.113877	0.227754	2	7	0.000493097
R-HSA-449836	Other interleukin signaling	2	24	0.00158176	0.113877	0.227754	4	17	0.00119752
R-HSA-9609736	Assembly and cell surface presentation of NMDA receptors	3	49	0.00322942	0.114961	0.229922	13	23	0.00162017
R-HSA-9656223	Signaling by RAF1 mutants	3	49	0.00322942	0.114961	0.229922	1	7	0.000493097
R-HSA-3000480	Scavenging by Class A Receptors	3	49	0.00322942	0.114961	0.229922	1	10	0.000704424
R-HSA-190236	Signaling by FGFR	5	107	0.007052	0.117236	0.232015	119	142	0.0100028
R-HSA-9013408	RHOG GTPase cycle	4	78	0.00514071	0.119928	0.232015	2	6	0.000422654
R-HSA-2173789	TGF-beta receptor signaling activates SMADs	3	50	0.00329533	0.120117	0.232015	8	44	0.00309946
R-HSA-110329	Cleavage of the damaged pyrimidine	3	50	0.00329533	0.120117	0.232015	1	20	0.00140885
R-HSA-73928	Depyrimidination	3	50	0.00329533	0.120117	0.232015	2	41	0.00288814
R-HSA-5357801	Programmed Cell Death	9	237	0.0156199	0.120378	0.232015	17	193	0.0135954
R-HSA-422356	Regulation of insulin secretion	5	108	0.00711791	0.120586	0.232015	9	38	0.00267681
R-HSA-2022870	Chondroitin sulfate biosynthesis	2	25	0.00164766	0.12171	0.232015	9	9	0.000633981
R-HSA-5654221	Phospholipase C-mediated cascade; FGFR2	2	25	0.00164766	0.12171	0.232015	3	3	0.000211327
R-HSA-5654720	PI-3K cascade:FGFR4	2	25	0.00164766	0.12171	0.232015	6	7	0.000493097
R-HSA-9823730	Formation of definitive endoderm	2	25	0.00164766	0.12171	0.232015	1	13	0.000915751
R-HSA-5250913	Positive epigenetic regulation of rRNA expression	4	79	0.00520662	0.123987	0.232015	4	7	0.000493097
R-HSA-114608	Platelet degranulation	6	141	0.00929282	0.126318	0.232015	3	11	0.000774866
R-HSA-9711123	Cellular response to chemical stress	10	274	0.0180584	0.127034	0.232015	24	134	0.00943928
R-HSA-199992	trans-Golgi Network Vesicle Budding	4	80	0.00527252	0.128104	0.232015	8	19	0.00133841
R-HSA-112315	Transmission across Chemical Synapses	12	344	0.0226719	0.128518	0.232015	36	167	0.0117639
R-HSA-9013695	NOTCH4 Intracellular Domain Regulates Transcription	2	26	0.00171357	0.129671	0.232015	9	9	0.000633981
R-HSA-1236382	Constitutive Signaling by Ligand-Responsive EGFR Cancer Variants	2	26	0.00171357	0.129671	0.232015	22	23	0.00162017
R-HSA-5637815	Signaling by Ligand-Responsive EGFR Variants in Cancer	2	26	0.00171357	0.129671	0.232015	22	23	0.00162017
R-HSA-190241	FGFR2 ligand binding and activation	2	26	0.00171357	0.129671	0.232015	2	5	0.000352212
R-HSA-422085	Synthesis, secretion, and deacylation of Ghrelin	2	26	0.00171357	0.129671	0.232015	2	8	0.000563539
R-HSA-187037	Signaling by NTRK1 (TRKA)	6	143	0.00942464	0.132393	0.232015	10	102	0.00718512
R-HSA-2978092	Abnormal conversion of 2-oxoglutarate to 2-hydroxyglutarate	1	6	0.000395439	0.134085	0.232015	1	1	7.04424e-05
R-HSA-5339717	Signaling by LRP5 mutants	1	6	0.000395439	0.134085	0.232015	1	1	7.04424e-05
R-HSA-8866911	TFAP2 (AP-2) family regulates transcription of cell cycle factors	1	6	0.000395439	0.134085	0.232015	3	4	0.00028177
R-HSA-9692913	SARS-CoV-1-mediated effects on programmed cell death	1	6	0.000395439	0.134085	0.232015	2	5	0.000352212
R-HSA-2142850	Hyaluronan biosynthesis and export	1	6	0.000395439	0.134085	0.232015	1	3	0.000211327
R-HSA-193670	p75NTR negatively regulates cell cycle via SC1	1	6	0.000395439	0.134085	0.232015	1	3	0.000211327
R-HSA-774815	Nucleosome assembly	3	53	0.00349305	0.136079	0.232015	2	4	0.00028177
R-HSA-606279	Deposition of new CENPA-containing nucleosomes at the centromere	3	53	0.00349305	0.136079	0.232015	2	4	0.00028177
R-HSA-76009	Platelet Aggregation (Plug Formation)	3	53	0.00349305	0.136079	0.232015	2	27	0.00190194
R-HSA-75105	Fatty acyl-CoA biosynthesis	4	82	0.00540434	0.136505	0.232015	6	25	0.00176106
R-HSA-5654719	SHC-mediated cascade:FGFR4	2	27	0.00177948	0.137748	0.232015	4	4	0.00028177
R-HSA-9617828	FOXO-mediated transcription of cell cycle genes	2	27	0.00177948	0.137748	0.232015	2	22	0.00154973
R-HSA-68867	Assembly of the pre-replicative complex	5	113	0.00744744	0.137991	0.232015	4	23	0.00162017
R-HSA-75815	Ubiquitin-dependent degradation of Cyclin D	3	54	0.00355895	0.141554	0.232015	5	5	0.000352212
R-HSA-2299718	Condensation of Prophase Chromosomes	3	54	0.00355895	0.141554	0.232015	8	10	0.000704424
R-HSA-6802946	Signaling by moderate kinase activity BRAF mutants	3	54	0.00355895	0.141554	0.232015	1	7	0.000493097
R-HSA-6802955	Paradoxical activation of RAF signaling by kinase inactive BRAF	3	54	0.00355895	0.141554	0.232015	1	7	0.000493097
R-HSA-9649948	Signaling downstream of RAS mutants	3	54	0.00355895	0.141554	0.232015	1	7	0.000493097
R-HSA-6802949	Signaling by RAS mutants	3	54	0.00355895	0.141554	0.232015	1	9	0.000633981
R-HSA-69242	S Phase	7	179	0.0117973	0.142314	0.232015	18	55	0.00387433
R-HSA-5576891	Cardiac conduction	6	147	0.00968826	0.144951	0.232015	5	33	0.0023246
R-HSA-5654712	FRS-mediated FGFR4 signaling	2	28	0.00184538	0.145932	0.232015	9	9	0.000633981
R-HSA-5654689	PI-3K cascade:FGFR1	2	28	0.00184538	0.145932	0.232015	6	7	0.000493097
R-HSA-913531	Interferon Signaling	11	318	0.0209583	0.146798	0.232015	15	74	0.00521274
R-HSA-3560782	Diseases associated with glycosaminoglycan metabolism	3	55	0.00362486	0.147102	0.232015	15	29	0.00204283
R-HSA-9024446	NR1H2 and NR1H3-mediated signaling	4	85	0.00560206	0.149511	0.232015	4	60	0.00422654
R-HSA-3108232	SUMO E3 ligases SUMOylate target proteins	7	183	0.0120609	0.153932	0.232015	7	131	0.00922795
R-HSA-912526	Interleukin receptor SHC signaling	2	29	0.00191129	0.154214	0.232015	6	6	0.000422654
R-HSA-8866376	Reelin signalling pathway	1	7	0.000461346	0.15462	0.232015	4	4	0.00028177
R-HSA-190374	FGFR1c and Klotho ligand binding and activation	1	7	0.000461346	0.15462	0.232015	2	2	0.000140885
R-HSA-8849474	PTK6 Activates STAT3	1	7	0.000461346	0.15462	0.232015	6	9	0.000633981
R-HSA-9014826	Interleukin-36 pathway	1	7	0.000461346	0.15462	0.232015	1	3	0.000211327
R-HSA-69206	G1/S Transition	6	150	0.00988598	0.154714	0.232015	9	61	0.00429699
R-HSA-1655829	Regulation of cholesterol biosynthesis by SREBP (SREBF)	4	87	0.00573387	0.158436	0.232015	4	52	0.003663
R-HSA-5654688	SHC-mediated cascade:FGFR1	2	30	0.0019772	0.162583	0.232015	4	4	0.00028177
R-HSA-6783589	Interleukin-6 family signaling	2	30	0.0019772	0.162583	0.232015	25	34	0.00239504
R-HSA-5621575	CD209 (DC-SIGN) signaling	2	30	0.0019772	0.162583	0.232015	1	11	0.000774866
R-HSA-977225	Amyloid fiber formation	4	89	0.00586568	0.167553	0.232015	3	33	0.0023246
R-HSA-9013409	RHOJ GTPase cycle	3	59	0.00388849	0.169961	0.232015	1	3	0.000211327
R-HSA-5654693	FRS-mediated FGFR1 signaling	2	31	0.0020431	0.171032	0.232015	9	9	0.000633981
R-HSA-1971475	A tetrasaccharide linker sequence is required for GAG synthesis	2	31	0.0020431	0.171032	0.232015	5	5	0.000352212
R-HSA-5654695	PI-3K cascade:FGFR2	2	31	0.0020431	0.171032	0.232015	6	7	0.000493097
R-HSA-400685	Sema4D in semaphorin signaling	2	31	0.0020431	0.171032	0.232015	7	13	0.000915751
R-HSA-381119	Unfolded Protein Response (UPR)	6	155	0.0102155	0.171606	0.232015	54	94	0.00662158
R-HSA-2660825	Signaling by NOTCH1 t(7;9)(NOTCH1:M1580_K2555) Translocation Mutant	1	8	0.000527252	0.174669	0.232015	5	5	0.000352212
R-HSA-2660826	Constitutive Signaling by NOTCH1 t(7;9)(NOTCH1:M1580_K2555) Translocation Mutant	1	8	0.000527252	0.174669	0.232015	5	5	0.000352212
R-HSA-187024	NGF-independant TRKA activation	1	8	0.000527252	0.174669	0.232015	4	4	0.00028177
R-HSA-176417	Phosphorylation of Emi1	1	8	0.000527252	0.174669	0.232015	2	2	0.000140885
R-HSA-4341670	Defective NEU1 causes sialidosis	1	8	0.000527252	0.174669	0.232015	1	1	7.04424e-05
R-HSA-5340588	Signaling by RNF43 mutants	1	8	0.000527252	0.174669	0.232015	1	1	7.04424e-05
R-HSA-6791465	Pentose phosphate pathway disease	1	8	0.000527252	0.174669	0.232015	2	4	0.00028177
R-HSA-195399	VEGF binds to VEGFR leading to receptor dimerization	1	8	0.000527252	0.174669	0.232015	1	3	0.000211327
R-HSA-194313	VEGF ligand-receptor interactions	1	8	0.000527252	0.174669	0.232015	1	4	0.00028177
R-HSA-9758919	Epithelial-Mesenchymal Transition (EMT) during gastrulation	1	8	0.000527252	0.174669	0.232015	1	5	0.000352212
R-HSA-112382	Formation of RNA Pol II elongation complex	3	60	0.00395439	0.175828	0.232015	2	2	0.000140885
R-HSA-1500620	Meiosis	4	91	0.0059975	0.176851	0.232015	9	15	0.00105664
R-HSA-1643713	Signaling by EGFR in Cancer	2	32	0.00210901	0.179552	0.232015	41	42	0.00295858
R-HSA-9703465	Signaling by FLT3 fusion proteins	2	32	0.00210901	0.179552	0.232015	17	18	0.00126796
R-HSA-2122948	Activated NOTCH1 Transmits Signal to the Nucleus	2	32	0.00210901	0.179552	0.232015	19	21	0.00147929
R-HSA-174143	APC/C-mediated degradation of cell cycle proteins	4	92	0.0060634	0.181564	0.232015	24	40	0.0028177
R-HSA-453276	Regulation of mitotic cell cycle	4	92	0.0060634	0.181564	0.232015	24	40	0.0028177
R-HSA-2990846	SUMOylation	7	192	0.0126541	0.181594	0.232015	7	140	0.00986193
R-HSA-177929	Signaling by EGFR	3	61	0.0040203	0.181752	0.232015	43	49	0.00345168
R-HSA-75955	RNA Polymerase II Transcription Elongation	3	61	0.0040203	0.181752	0.232015	6	8	0.000563539
R-HSA-1221632	Meiotic synapsis	3	61	0.0040203	0.181752	0.232015	4	6	0.000422654
R-HSA-432722	Golgi Associated Vesicle Biogenesis	3	61	0.0040203	0.181752	0.232015	4	7	0.000493097
R-HSA-5250924	B-WICH complex positively regulates rRNA expression	3	61	0.0040203	0.181752	0.232015	1	3	0.000211327
R-HSA-73929	Base-Excision Repair, AP Site Formation	3	62	0.00408621	0.187729	0.232015	6	64	0.00450831
R-HSA-983231	Factors involved in megakaryocyte development and platelet production	7	194	0.0127859	0.18801	0.232015	4	43	0.00302902
R-HSA-3928663	EPHA-mediated growth cone collapse	2	33	0.00217492	0.188135	0.232015	4	4	0.00028177
R-HSA-5654699	SHC-mediated cascade:FGFR2	2	33	0.00217492	0.188135	0.232015	4	4	0.00028177
R-HSA-69278	Cell Cycle, Mitotic	18	595	0.0392144	0.188754	0.232015	89	352	0.0247957
R-HSA-3700989	Transcriptional Regulation by TP53	15	484	0.0318988	0.190705	0.232015	22	259	0.0182446
R-HSA-8856828	Clathrin-mediated endocytosis	6	161	0.010611	0.192831	0.232015	21	35	0.00246548
R-HSA-8857538	PTK6 promotes HIF1A stabilization	1	9	0.000593159	0.194244	0.232015	6	6	0.000422654
R-HSA-9645135	STAT5 Activation	1	9	0.000593159	0.194244	0.232015	3	3	0.000211327
R-HSA-177539	Autointegration results in viral DNA circles	1	9	0.000593159	0.194244	0.232015	2	2	0.000140885
R-HSA-3595174	Defective CHST14 causes EDS, musculocontractural type	1	9	0.000593159	0.194244	0.232015	1	1	7.04424e-05
R-HSA-3595172	Defective CHST3 causes SEDCJD	1	9	0.000593159	0.194244	0.232015	1	1	7.04424e-05
R-HSA-6802953	RAS signaling downstream of NF1 loss-of-function variants	1	9	0.000593159	0.194244	0.232015	1	1	7.04424e-05
R-HSA-389542	NADPH regeneration	1	9	0.000593159	0.194244	0.232015	2	3	0.000211327
R-HSA-8939256	RUNX1 regulates transcription of genes involved in WNT signaling	1	9	0.000593159	0.194244	0.232015	2	4	0.00028177
R-HSA-434313	Intracellular metabolism of fatty acids regulates insulin secretion	1	9	0.000593159	0.194244	0.232015	1	2	0.000140885
R-HSA-175567	Integration of viral DNA into host genomic DNA	1	9	0.000593159	0.194244	0.232015	1	3	0.000211327
R-HSA-8874211	CREB3 factors activate genes	1	9	0.000593159	0.194244	0.232015	4	21	0.00147929
R-HSA-446728	Cell junction organization	4	95	0.00626112	0.195948	0.232015	6	37	0.00260637
R-HSA-5654700	FRS-mediated FGFR2 signaling	2	34	0.00224082	0.196773	0.232015	9	9	0.000633981
R-HSA-622312	Inflammasomes	2	34	0.00224082	0.196773	0.232015	1	28	0.00197239
R-HSA-447115	Interleukin-12 family signaling	4	96	0.00632703	0.200819	0.232015	91	114	0.00803043
R-HSA-9006335	Signaling by Erythropoietin	2	35	0.00230673	0.205458	0.232015	25	25	0.00176106
R-HSA-1592389	Activation of Matrix Metalloproteinases	2	35	0.00230673	0.205458	0.232015	9	27	0.00190194
R-HSA-5654733	Negative regulation of FGFR4 signaling	2	35	0.00230673	0.205458	0.232015	3	14	0.000986193
R-HSA-9645723	Diseases of programmed cell death	4	97	0.00639293	0.205726	0.232015	1	37	0.00260637
R-HSA-69002	DNA Replication Pre-Initiation	5	131	0.00863376	0.208601	0.232015	4	32	0.00225416
R-HSA-8931987	RUNX1 regulates estrogen receptor mediated transcription	1	10	0.000659065	0.213356	0.232015	8	8	0.000563539
R-HSA-9603381	Activated NTRK3 signals through PI3K	1	10	0.000659065	0.213356	0.232015	5	5	0.000352212
R-HSA-203641	NOSTRIN mediated eNOS trafficking	1	10	0.000659065	0.213356	0.232015	4	4	0.00028177
R-HSA-3595177	Defective CHSY1 causes TPBS	1	10	0.000659065	0.213356	0.232015	2	2	0.000140885
R-HSA-114516	Disinhibition of SNARE formation	1	10	0.000659065	0.213356	0.232015	2	2	0.000140885
R-HSA-187015	Activation of TRKA receptors	1	10	0.000659065	0.213356	0.232015	4	8	0.000563539
R-HSA-139915	Activation of PUMA and translocation to mitochondria	1	10	0.000659065	0.213356	0.232015	2	5	0.000352212
R-HSA-163754	Insulin effects increased synthesis of Xylulose-5-Phosphate	1	10	0.000659065	0.213356	0.232015	1	3	0.000211327
R-HSA-8948747	Regulation of PTEN localization	1	10	0.000659065	0.213356	0.232015	1	4	0.00028177
R-HSA-3371599	Defective HLCS causes multiple carboxylase deficiency	1	10	0.000659065	0.213356	0.232015	1	4	0.00028177
R-HSA-5654716	Downstream signaling of activated FGFR4	2	36	0.00237264	0.214184	0.232015	22	23	0.00162017
R-HSA-193807	Synthesis of bile acids and bile salts via 27-hydroxycholesterol	2	36	0.00237264	0.214184	0.232015	2	12	0.000845309
R-HSA-114452	Activation of BH3-only proteins	2	36	0.00237264	0.214184	0.232015	3	19	0.00133841
R-HSA-112311	Neurotransmitter clearance	2	36	0.00237264	0.214184	0.232015	2	16	0.00112708
R-HSA-3781865	Diseases of glycosylation	7	202	0.0133131	0.21456	0.232015	20	77	0.00542406
R-HSA-5693565	Recruitment and ATM-mediated phosphorylation of repair and signaling proteins at DNA double strand breaks	3	67	0.00441574	0.218311	0.232015	29	39	0.00274725
R-HSA-69306	DNA Replication	6	168	0.0110723	0.218772	0.232015	8	58	0.00408566
R-HSA-168256	Immune System	69	2624	0.172939	0.219045	0.232015	468	1659	0.116864
R-HSA-71406	Pyruvate metabolism and Citric Acid (TCA) cycle	4	100	0.00659065	0.220651	0.232015	4	36	0.00253593
R-HSA-381070	IRE1alpha activates chaperones	4	101	0.00665656	0.225689	0.232015	49	53	0.00373345
R-HSA-983168	Antigen processing: Ubiquitination & Proteasome degradation	10	315	0.0207606	0.22837	0.232015	5	9	0.000633981
R-HSA-74752	Signaling by Insulin receptor	4	102	0.00672247	0.230756	0.232015	1	34	0.00239504
R-HSA-1268020	Mitochondrial protein import	3	69	0.00454755	0.230822	0.232015	6	14	0.000986193
R-HSA-9013407	RHOH GTPase cycle	2	38	0.00250445	0.231731	0.232015	1	3	0.000211327
R-HSA-5668599	RHO GTPases Activate NADPH Oxidases	2	38	0.00250445	0.231731	0.232015	4	14	0.000986193
R-HSA-4791275	Signaling by WNT in cancer	2	38	0.00250445	0.231731	0.232015	2	16	0.00112708
R-HSA-196025	Formation of annular gap junctions	1	11	0.000724972	0.232015	0.232015	2	2	0.000140885
R-HSA-446107	Type I hemidesmosome assembly	1	11	0.000724972	0.232015	0.232015	3	6	0.000422654
R-HSA-3371378	Regulation by c-FLIP	1	11	0.000724972	0.232015	0.232015	2	4	0.00028177
R-HSA-9010642	ROBO receptors bind AKAP5	1	11	0.000724972	0.232015	0.232015	3	7	0.000493097
R-HSA-69416	Dimerization of procaspase-8	1	11	0.000724972	0.232015	0.232015	1	3	0.000211327
R-HSA-4755510	SUMOylation of immune response proteins	1	11	0.000724972	0.232015	0.232015	1	5	0.000352212
R-HSA-351906	Apoptotic cleavage of cell adhesion proteins	1	11	0.000724972	0.232015	0.232015	1	10	0.000704424
R-HSA-375165	NCAM signaling for neurite out-growth	3	70	0.00461346	0.237127	0.237127	21	23	0.00162017
R-HSA-2559586	DNA Damage/Telomere Stress Induced Senescence	3	70	0.00461346	0.237127	0.237127	1	18	0.00126796
R-HSA-2022928	HS-GAG biosynthesis	2	39	0.00257036	0.240539	0.240539	13	14	0.000986193
R-HSA-397795	G-protein beta:gamma signalling	2	39	0.00257036	0.240539	0.240539	8	15	0.00105664
R-HSA-5654726	Negative regulation of FGFR1 signaling	2	39	0.00257036	0.240539	0.240539	3	15	0.00105664
R-HSA-1855204	Synthesis of IP3 and IP4 in the cytosol	2	39	0.00257036	0.240539	0.240539	1	12	0.000845309
R-HSA-1989781	PPARA activates gene expression	6	175	0.0115336	0.245807	0.245807	4	41	0.00288814
R-HSA-400253	Circadian Clock	4	105	0.00692019	0.246122	0.246122	37	59	0.0041561
R-HSA-390471	Association of TriC/CCT with target proteins during biosynthesis	2	40	0.00263626	0.249363	0.249363	1	2	0.000140885
R-HSA-9013700	NOTCH4 Activation and Transmission of Signal to the Nucleus	1	12	0.000790879	0.250234	0.250234	5	5	0.000352212
R-HSA-190873	Gap junction degradation	1	12	0.000790879	0.250234	0.250234	4	4	0.00028177
R-HSA-5218900	CASP8 activity is inhibited	1	12	0.000790879	0.250234	0.250234	2	2	0.000140885
R-HSA-112411	MAPK1 (ERK2) activation	1	12	0.000790879	0.250234	0.250234	1	3	0.000211327
R-HSA-201688	WNT mediated activation of DVL	1	12	0.000790879	0.250234	0.250234	1	4	0.00028177
R-HSA-3323169	Defects in biotin (Btn) metabolism	1	12	0.000790879	0.250234	0.250234	1	6	0.000422654
R-HSA-450520	HuR (ELAVL1) binds and stabilizes mRNA	1	12	0.000790879	0.250234	0.250234	1	7	0.000493097
R-HSA-400206	Regulation of lipid metabolism by PPARalpha	6	177	0.0116655	0.253707	0.253707	4	45	0.00316991
R-HSA-1793185	Chondroitin sulfate/dermatan sulfate metabolism	3	73	0.00481118	0.256208	0.256208	21	28	0.00197239
R-HSA-211981	Xenobiotics	3	73	0.00481118	0.256208	0.256208	16	22	0.00154973
R-HSA-5654727	Negative regulation of FGFR2 signaling	2	41	0.00270217	0.258196	0.258196	3	14	0.000986193
R-HSA-389356	CD28 co-stimulation	2	41	0.00270217	0.258196	0.258196	1	19	0.00133841
R-HSA-157579	Telomere Maintenance	4	108	0.00711791	0.261705	0.261705	7	34	0.00239504
R-HSA-8948751	Regulation of PTEN stability and activity	3	74	0.00487708	0.262616	0.262616	3	13	0.000915751
R-HSA-381340	Transcriptional regulation of white adipocyte differentiation	4	109	0.00718381	0.266941	0.266941	10	19	0.00133841
R-HSA-5654687	Downstream signaling of activated FGFR1	2	42	0.00276807	0.267033	0.267033	23	24	0.00169062
R-HSA-5654696	Downstream signaling of activated FGFR2	2	42	0.00276807	0.267033	0.267033	22	23	0.00162017
R-HSA-9772755	Formation of WDR5-containing histone-modifying complexes	2	42	0.00276807	0.267033	0.267033	7	30	0.00211327
R-HSA-2022923	Dermatan sulfate biosynthesis	1	13	0.000856785	0.268021	0.268021	4	4	0.00028177
R-HSA-9027277	Erythropoietin activates Phospholipase C gamma (PLCG)	1	13	0.000856785	0.268021	0.268021	3	3	0.000211327
R-HSA-2151209	Activation of PPARGC1A (PGC-1alpha) by phosphorylation	1	13	0.000856785	0.268021	0.268021	2	2	0.000140885
R-HSA-1236973	Cross-presentation of particulate exogenous antigens (phagosomes)	1	13	0.000856785	0.268021	0.268021	2	3	0.000211327
R-HSA-380612	Metabolism of serotonin	1	13	0.000856785	0.268021	0.268021	1	2	0.000140885
R-HSA-5140745	WNT5A-dependent internalization of FZD2, FZD5 and ROR2	1	13	0.000856785	0.268021	0.268021	1	2	0.000140885
R-HSA-428359	Insulin-like Growth Factor-2 mRNA Binding Proteins (IGF2BPs/IMPs/VICKZs) bind RNA	1	13	0.000856785	0.268021	0.268021	1	3	0.000211327
R-HSA-164843	2-LTR circle formation	1	13	0.000856785	0.268021	0.268021	1	3	0.000211327
R-HSA-9664873	Pexophagy	1	13	0.000856785	0.268021	0.268021	4	13	0.000915751
R-HSA-9683686	Maturation of spike protein	1	13	0.000856785	0.268021	0.268021	2	8	0.000563539
R-HSA-110056	MAPK3 (ERK1) activation	1	13	0.000856785	0.268021	0.268021	1	4	0.00028177
R-HSA-390666	Serotonin receptors	1	13	0.000856785	0.268021	0.268021	1	6	0.000422654
R-HSA-8934903	Receptor Mediated Mitophagy	1	13	0.000856785	0.268021	0.268021	1	7	0.000493097
R-HSA-5693606	DNA Double Strand Break Response	3	75	0.00494299	0.269044	0.269044	29	48	0.00338123
R-HSA-9614085	FOXO-mediated transcription	4	110	0.00724972	0.272197	0.272197	9	85	0.0059876
R-HSA-1650814	Collagen biosynthesis and modifying enzymes	3	76	0.0050089	0.27549	0.27549	22	51	0.00359256
R-HSA-8853659	RET signaling	2	43	0.00283398	0.275869	0.275869	24	24	0.00169062
R-HSA-1839126	FGFR2 mutant receptor activation	2	43	0.00283398	0.275869	0.275869	3	18	0.00126796
R-HSA-9694548	Maturation of spike protein	2	44	0.00289989	0.284699	0.284699	3	12	0.000845309
R-HSA-3899300	SUMOylation of transcription cofactors	2	44	0.00289989	0.284699	0.284699	2	27	0.00190194
R-HSA-8876493	InlA-mediated entry of Listeria monocytogenes into host cells	1	14	0.000922692	0.285387	0.285387	5	5	0.000352212
R-HSA-9034864	Activated NTRK3 signals through RAS	1	14	0.000922692	0.285387	0.285387	4	4	0.00028177
R-HSA-112308	Presynaptic depolarization and calcium channel opening	1	14	0.000922692	0.285387	0.285387	1	1	7.04424e-05
R-HSA-9013973	TICAM1-dependent activation of IRF3/IRF7	1	14	0.000922692	0.285387	0.285387	3	9	0.000633981
R-HSA-1483248	Synthesis of PIPs at the ER membrane	1	14	0.000922692	0.285387	0.285387	1	5	0.000352212
R-HSA-375281	Hormone ligand-binding receptors	1	14	0.000922692	0.285387	0.285387	1	8	0.000563539
R-HSA-3906995	Diseases associated with O-glycosylation of proteins	3	78	0.00514071	0.288426	0.288426	4	9	0.000633981
R-HSA-112316	Neuronal System	14	490	0.0322942	0.290761	0.290761	45	221	0.0155678
R-HSA-452723	Transcriptional regulation of pluripotent stem cells	2	45	0.00296579	0.293519	0.293519	4	35	0.00246548
R-HSA-193775	Synthesis of bile acids and bile salts via 24-hydroxycholesterol	2	45	0.00296579	0.293519	0.293519	2	28	0.00197239
R-HSA-975634	Retinoid metabolism and transport	3	79	0.00520662	0.294912	0.294912	4	28	0.00197239
R-HSA-8856825	Cargo recognition for clathrin-mediated endocytosis	4	115	0.00757925	0.298716	0.298716	2	15	0.00105664
R-HSA-5578749	Transcriptional regulation by small RNAs	3	80	0.00527252	0.301407	0.301407	1	5	0.000352212
R-HSA-9749641	Aspirin ADME	3	80	0.00527252	0.301407	0.301407	4	26	0.0018315
R-HSA-416550	Sema4D mediated inhibition of cell attachment and migration	1	15	0.000988598	0.302343	0.302343	6	6	0.000422654
R-HSA-1234158	Regulation of gene expression by Hypoxia-inducible Factor	1	15	0.000988598	0.302343	0.302343	6	7	0.000493097
R-HSA-162592	Integration of provirus	1	15	0.000988598	0.302343	0.302343	10	14	0.000986193
R-HSA-376172	DSCAM interactions	1	15	0.000988598	0.302343	0.302343	3	6	0.000422654
R-HSA-3772470	Negative regulation of TCF-dependent signaling by WNT ligand antagonists	1	15	0.000988598	0.302343	0.302343	2	5	0.000352212
R-HSA-180689	APOBEC3G mediated resistance to HIV-1 infection	1	15	0.000988598	0.302343	0.302343	1	3	0.000211327
R-HSA-2514853	Condensation of Prometaphase Chromosomes	1	15	0.000988598	0.302343	0.302343	1	4	0.00028177
R-HSA-9818028	NFE2L2 regulates pentose phosphate pathway genes	1	15	0.000988598	0.302343	0.302343	1	8	0.000563539
R-HSA-8983711	OAS antiviral response	1	15	0.000988598	0.302343	0.302343	1	15	0.00105664
R-HSA-5696395	Formation of Incision Complex in GG-NER	2	47	0.00309761	0.311109	0.311109	8	10	0.000704424
R-HSA-202433	Generation of second messenger molecules	2	47	0.00309761	0.311109	0.311109	1	17	0.00119752
R-HSA-1280218	Adaptive Immune System	25	933	0.0614908	0.313157	0.313157	49	265	0.0186672
R-HSA-674695	RNA Polymerase II Pre-transcription Events	3	82	0.00540434	0.314416	0.314416	10	17	0.00119752
R-HSA-9027276	Erythropoietin activates Phosphoinositide-3-kinase (PI3K)	1	16	0.0010545	0.318897	0.318897	7	7	0.000493097
R-HSA-8941856	RUNX3 regulates NOTCH signaling	1	16	0.0010545	0.318897	0.318897	5	7	0.000493097
R-HSA-2428933	SHC-related events triggered by IGF1R	1	16	0.0010545	0.318897	0.318897	3	5	0.000352212
R-HSA-8866427	VLDLR internalisation and degradation	1	16	0.0010545	0.318897	0.318897	2	4	0.00028177
R-HSA-877312	Regulation of IFNG signaling	1	16	0.0010545	0.318897	0.318897	2	4	0.00028177
R-HSA-8951936	RUNX3 regulates p14-ARF	1	16	0.0010545	0.318897	0.318897	3	8	0.000563539
R-HSA-4655427	SUMOylation of DNA methylation proteins	1	16	0.0010545	0.318897	0.318897	1	3	0.000211327
R-HSA-380615	Serotonin clearance from the synaptic cleft	1	16	0.0010545	0.318897	0.318897	1	4	0.00028177
R-HSA-9675151	Disorders of Developmental Biology	1	16	0.0010545	0.318897	0.318897	1	5	0.000352212
R-HSA-9697154	Disorders of Nervous System Development	1	16	0.0010545	0.318897	0.318897	1	5	0.000352212
R-HSA-9005895	Pervasive developmental disorders	1	16	0.0010545	0.318897	0.318897	1	5	0.000352212
R-HSA-9005891	Loss of function of MECP2 in Rett syndrome	1	16	0.0010545	0.318897	0.318897	1	5	0.000352212
R-HSA-8852135	Protein ubiquitination	3	83	0.00547024	0.320926	0.320926	4	32	0.00225416
R-HSA-9020591	Interleukin-12 signaling	3	84	0.00553615	0.327437	0.327437	48	56	0.00394477
R-HSA-9615017	FOXO-mediated transcription of oxidative stress, metabolic and neuronal genes	2	49	0.00322942	0.328606	0.328606	7	34	0.00239504
R-HSA-9013148	CDC42 GTPase cycle	5	159	0.0104791	0.334765	0.334765	3	6	0.000422654
R-HSA-9796292	Formation of axial mesoderm	1	17	0.00112041	0.33506	0.33506	3	4	0.00028177
R-HSA-6788467	IL-6-type cytokine receptor ligand interactions	1	17	0.00112041	0.33506	0.33506	9	14	0.000986193
R-HSA-9033807	ABO blood group biosynthesis	1	17	0.00112041	0.33506	0.33506	1	7	0.000493097
R-HSA-6804759	Regulation of TP53 Activity through Association with Co-factors	1	17	0.00112041	0.33506	0.33506	1	11	0.000774866
R-HSA-1474165	Reproduction	4	122	0.0080406	0.336301	0.336301	9	24	0.00169062
R-HSA-73762	RNA Polymerase I Transcription Initiation	2	50	0.00329533	0.337311	0.337311	2	6	0.000422654
R-HSA-383280	Nuclear Receptor transcription pathway	3	86	0.00566796	0.340456	0.340456	2	2	0.000140885
R-HSA-6783783	Interleukin-10 signaling	3	86	0.00566796	0.340456	0.340456	7	15	0.00105664
R-HSA-5654743	Signaling by FGFR4	2	51	0.00336123	0.345981	0.345981	27	41	0.00288814
R-HSA-75876	Synthesis of very long-chain fatty acyl-CoAs	2	51	0.00336123	0.345981	0.345981	2	12	0.000845309
R-HSA-1638091	Heparan sulfate/heparin (HS-GAG) metabolism	3	87	0.00573387	0.346959	0.346959	21	33	0.0023246
R-HSA-388841	Costimulation by the CD28 family	3	87	0.00573387	0.346959	0.346959	5	35	0.00246548
R-HSA-804914	Transport of fatty acids	1	18	0.00118632	0.35084	0.35084	1	2	0.000140885
R-HSA-5607763	CLEC7A (Dectin-1) induces NFAT activation	1	18	0.00118632	0.35084	0.35084	1	6	0.000422654
R-HSA-5654738	Signaling by FGFR2	3	88	0.00579978	0.353457	0.353457	30	46	0.00324035
R-HSA-2151201	Transcriptional activation of mitochondrial biogenesis	3	88	0.00579978	0.353457	0.353457	11	32	0.00225416
R-HSA-9033658	Blood group systems biosynthesis	2	52	0.00342714	0.354613	0.354613	3	22	0.00154973
R-HSA-6806667	Metabolism of fat-soluble vitamins	3	89	0.00586568	0.359946	0.359946	4	34	0.00239504
R-HSA-5621481	C-type lectin receptors (CLRs)	6	203	0.013379	0.361079	0.361079	6	68	0.00479008
R-HSA-6783310	Fanconi Anemia Pathway	2	53	0.00349305	0.363205	0.363205	10	15	0.00105664
R-HSA-9027284	Erythropoietin activates RAS	1	19	0.00125222	0.366247	0.366247	8	8	0.000563539
R-HSA-418885	DCC mediated attractive signaling	1	19	0.00125222	0.366247	0.366247	5	12	0.000845309
R-HSA-9755779	SARS-CoV-2 targets host intracellular signalling and regulatory pathways	1	19	0.00125222	0.366247	0.366247	1	5	0.000352212
R-HSA-111447	Activation of BAD and translocation to mitochondria	1	19	0.00125222	0.366247	0.366247	1	5	0.000352212
R-HSA-196780	Biotin transport and metabolism	1	19	0.00125222	0.366247	0.366247	2	13	0.000915751
R-HSA-9735871	SARS-CoV-1 targets host intracellular signalling and regulatory pathways	1	19	0.00125222	0.366247	0.366247	1	7	0.000493097
R-HSA-1483249	Inositol phosphate metabolism	3	90	0.00593159	0.366426	0.366426	3	71	0.00500141
R-HSA-9675135	Diseases of DNA repair	2	54	0.00355895	0.371754	0.371754	8	34	0.00239504
R-HSA-195253	Degradation of beta-catenin by the destruction complex	3	91	0.0059975	0.372895	0.372895	5	23	0.00162017
R-HSA-416476	G alpha (q) signalling events	8	285	0.0187834	0.376801	0.376801	23	35	0.00246548
R-HSA-174113	SCF-beta-TrCP mediated degradation of Emi1	2	55	0.00362486	0.380256	0.380256	3	3	0.000211327
R-HSA-437239	Recycling pathway of L1	2	55	0.00362486	0.380256	0.380256	7	14	0.000986193
R-HSA-1483191	Synthesis of PC	2	55	0.00362486	0.380256	0.380256	2	18	0.00126796
R-HSA-5083625	Defective GALNT3 causes HFTC	1	20	0.00131813	0.381288	0.381288	1	1	7.04424e-05
R-HSA-168275	Entry of Influenza Virion into Host Cell via Endocytosis	1	20	0.00131813	0.381288	0.381288	1	1	7.04424e-05
R-HSA-5083636	Defective GALNT12 causes CRCS1	1	20	0.00131813	0.381288	0.381288	1	1	7.04424e-05
R-HSA-918233	TRAF3-dependent IRF activation pathway	1	20	0.00131813	0.381288	0.381288	5	11	0.000774866
R-HSA-140534	Caspase activation via Death Receptors in the presence of ligand	1	20	0.00131813	0.381288	0.381288	4	9	0.000633981
R-HSA-936964	Activation of IRF3, IRF7 mediated by TBK1, IKBKE	1	20	0.00131813	0.381288	0.381288	3	9	0.000633981
R-HSA-2142816	Synthesis of (16-20)-hydroxyeicosatetraenoic acids (HETE)	1	20	0.00131813	0.381288	0.381288	1	3	0.000211327
R-HSA-9708530	Regulation of BACH1 activity	1	20	0.00131813	0.381288	0.381288	2	8	0.000563539
R-HSA-210744	Regulation of gene expression in late stage (branching morphogenesis) pancreatic bud precursor cells	1	20	0.00131813	0.381288	0.381288	1	4	0.00028177
R-HSA-8849471	PTK6 Regulates RHO GTPases, RAS GTPase and MAP kinases	1	20	0.00131813	0.381288	0.381288	2	13	0.000915751
R-HSA-3232118	SUMOylation of transcription factors	1	20	0.00131813	0.381288	0.381288	1	11	0.000774866
R-HSA-6794362	Protein-protein interactions at synapses	3	93	0.00612931	0.385794	0.385794	9	33	0.0023246
R-HSA-5693571	Nonhomologous End-Joining (NHEJ)	2	56	0.00369077	0.38871	0.38871	4	13	0.000915751
R-HSA-9031628	NGF-stimulated transcription	2	56	0.00369077	0.38871	0.38871	2	37	0.00260637
R-HSA-6807070	PTEN Regulation	5	171	0.01127	0.391249	0.391249	9	56	0.00394477
R-HSA-69052	Switching of origins to a post-replicative state	3	94	0.00619522	0.392221	0.392221	4	10	0.000704424
R-HSA-8964616	G beta:gamma signalling through CDC42	1	21	0.00138404	0.395974	0.395974	6	6	0.000422654
R-HSA-5083632	Defective C1GALT1C1 causes TNPS	1	21	0.00138404	0.395974	0.395974	1	1	7.04424e-05
R-HSA-3000471	Scavenging by Class B Receptors	1	21	0.00138404	0.395974	0.395974	2	5	0.000352212
R-HSA-1640170	Cell Cycle	19	733	0.0483095	0.397954	0.397954	111	451	0.0317695
R-HSA-68875	Mitotic Prophase	4	134	0.00883148	0.400953	0.400953	10	34	0.00239504
R-HSA-1500931	Cell-Cell communication	4	134	0.00883148	0.400953	0.400953	6	60	0.00422654
R-HSA-983169	Class I MHC mediated antigen processing & presentation	11	412	0.0271535	0.402226	0.402226	10	48	0.00338123
R-HSA-5655253	Signaling by FGFR2 in disease	2	58	0.00382258	0.40546	0.40546	13	28	0.00197239
R-HSA-202403	TCR signaling	4	135	0.00889738	0.406309	0.406309	14	52	0.003663
R-HSA-73886	Chromosome Maintenance	4	135	0.00889738	0.406309	0.406309	9	38	0.00267681
R-HSA-8951664	Neddylation	7	254	0.0167403	0.408828	0.408828	29	44	0.00309946
R-HSA-5358606	Mismatch repair (MMR) directed by MSH2:MSH3 (MutSbeta)	1	22	0.00144994	0.410313	0.410313	7	9	0.000633981
R-HSA-5358565	Mismatch repair (MMR) directed by MSH2:MSH6 (MutSalpha)	1	22	0.00144994	0.410313	0.410313	7	10	0.000704424
R-HSA-176407	Conversion from APC/C:Cdc20 to APC/C:Cdh1 in late anaphase	1	22	0.00144994	0.410313	0.410313	2	3	0.000211327
R-HSA-4641263	Regulation of FZD by ubiquitination	1	22	0.00144994	0.410313	0.410313	3	6	0.000422654
R-HSA-2028269	Signaling by Hippo	1	22	0.00144994	0.410313	0.410313	7	30	0.00211327
R-HSA-373752	Netrin-1 signaling	2	59	0.00388849	0.413753	0.413753	8	37	0.00260637
R-HSA-3371571	HSF1-dependent transactivation	2	59	0.00388849	0.413753	0.413753	1	8	0.000563539
R-HSA-2132295	MHC class II antigen presentation	4	137	0.0090292	0.416993	0.416993	10	26	0.0018315
R-HSA-8866654	E3 ubiquitin ligases ubiquitinate target proteins	2	60	0.00395439	0.421988	0.421988	2	16	0.00112708
R-HSA-73884	Base Excision Repair	3	99	0.00652475	0.42407	0.42407	6	107	0.00753733
R-HSA-418217	G beta:gamma signalling through PLC beta	1	23	0.00151585	0.424311	0.424311	2	2	0.000140885
R-HSA-210993	Tie2 Signaling	1	23	0.00151585	0.424311	0.424311	12	14	0.000986193
R-HSA-5358508	Mismatch Repair	1	23	0.00151585	0.424311	0.424311	14	17	0.00119752
R-HSA-416993	Trafficking of GluR2-containing AMPA receptors	1	23	0.00151585	0.424311	0.424311	2	3	0.000211327
R-HSA-73980	RNA Polymerase III Transcription Termination	1	23	0.00151585	0.424311	0.424311	1	2	0.000140885
R-HSA-500657	Presynaptic function of Kainate receptors	1	23	0.00151585	0.424311	0.424311	1	2	0.000140885
R-HSA-8849932	Synaptic adhesion-like molecules	1	23	0.00151585	0.424311	0.424311	3	8	0.000563539
R-HSA-4419969	Depolymerization of the Nuclear Lamina	1	23	0.00151585	0.424311	0.424311	2	6	0.000422654
R-HSA-2142670	Synthesis of epoxy (EET) and dihydroxyeicosatrienoic acids (DHET)	1	23	0.00151585	0.424311	0.424311	1	3	0.000211327
R-HSA-5625900	RHO GTPases activate CIT	1	23	0.00151585	0.424311	0.424311	1	6	0.000422654
R-HSA-2979096	NOTCH2 Activation and Transmission of Signal to the Nucleus	1	23	0.00151585	0.424311	0.424311	1	11	0.000774866
R-HSA-2142845	Hyaluronan metabolism	1	23	0.00151585	0.424311	0.424311	1	13	0.000915751
R-HSA-9012999	RHO GTPase cycle	12	460	0.030317	0.425014	0.425014	34	91	0.00641026
R-HSA-73894	DNA Repair	10	380	0.0250445	0.428085	0.428085	109	339	0.02388
R-HSA-9013423	RAC3 GTPase cycle	3	100	0.00659065	0.430374	0.430374	1	6	0.000422654
R-HSA-9709603	Impaired BRCA2 binding to PALB2	1	24	0.00158176	0.437979	0.437979	1	1	7.04424e-05
R-HSA-1630316	Glycosaminoglycan metabolism	5	181	0.0119291	0.438098	0.438098	38	88	0.00619893
R-HSA-5654736	Signaling by FGFR1	2	62	0.00408621	0.438277	0.438277	31	48	0.00338123
R-HSA-9013406	RHOQ GTPase cycle	2	63	0.00415211	0.446327	0.446327	1	5	0.000352212
R-HSA-9701193	Defective homologous recombination repair (HRR) due to PALB2 loss of function	1	25	0.00164766	0.451322	0.451322	2	2	0.000140885
R-HSA-9701192	Defective homologous recombination repair (HRR) due to BRCA1 loss of function	1	25	0.00164766	0.451322	0.451322	1	1	7.04424e-05
R-HSA-9704646	Defective HDR through Homologous Recombination Repair (HRR) due to PALB2 loss of BRCA2/RAD51/RAD51C binding function	1	25	0.00164766	0.451322	0.451322	1	1	7.04424e-05
R-HSA-9704331	Defective HDR through Homologous Recombination Repair (HRR) due to PALB2 loss of BRCA1 binding function	1	25	0.00164766	0.451322	0.451322	1	1	7.04424e-05
R-HSA-1362409	Mitochondrial iron-sulfur cluster biogenesis	1	25	0.00164766	0.451322	0.451322	2	6	0.000422654
R-HSA-416572	Sema4D induced cell migration and growth-cone collapse	1	25	0.00164766	0.451322	0.451322	1	7	0.000493097
R-HSA-1362277	Transcription of E2F targets under negative control by DREAM complex	1	25	0.00164766	0.451322	0.451322	1	12	0.000845309
R-HSA-174084	Autodegradation of Cdh1 by Cdh1:APC/C	2	64	0.00421802	0.454313	0.454313	2	2	0.000140885
R-HSA-202040	G-protein activation	1	26	0.00171357	0.46435	0.46435	6	6	0.000422654
R-HSA-5602498	MyD88 deficiency (TLR2/4)	1	26	0.00171357	0.46435	0.46435	2	2	0.000140885
R-HSA-5357786	TNFR1-induced proapoptotic signaling	1	26	0.00171357	0.46435	0.46435	1	3	0.000211327
R-HSA-162594	Early Phase of HIV Life Cycle	1	26	0.00171357	0.46435	0.46435	10	39	0.00274725
R-HSA-210991	Basigin interactions	1	26	0.00171357	0.46435	0.46435	1	10	0.000704424
R-HSA-5678895	Defective CFTR causes cystic fibrosis	2	66	0.00434983	0.470083	0.470083	4	8	0.000563539
R-HSA-9029569	NR1H3 & NR1H2 regulate gene expression linked to cholesterol transport and efflux	2	66	0.00434983	0.470083	0.470083	2	40	0.0028177
R-HSA-9034015	Signaling by NTRK3 (TRKC)	1	27	0.00177948	0.477069	0.477069	19	19	0.00133841
R-HSA-5603041	IRAK4 deficiency (TLR2/4)	1	27	0.00177948	0.477069	0.477069	2	2	0.000140885
R-HSA-9694614	Attachment and Entry	1	27	0.00177948	0.477069	0.477069	5	11	0.000774866
R-HSA-2022377	Metabolism of Angiotensinogen to Angiotensins	1	27	0.00177948	0.477069	0.477069	4	20	0.00140885
R-HSA-174154	APC/C:Cdc20 mediated degradation of Securin	2	68	0.00448165	0.485579	0.485579	3	3	0.000211327
R-HSA-977068	Termination of O-glycan biosynthesis	1	28	0.00184538	0.489487	0.489487	4	4	0.00028177
R-HSA-6803529	FGFR2 alternative splicing	1	28	0.00184538	0.489487	0.489487	3	4	0.00028177
R-HSA-112409	RAF-independent MAPK1/3 activation	1	28	0.00184538	0.489487	0.489487	2	12	0.000845309
R-HSA-8964038	LDL clearance	1	28	0.00184538	0.489487	0.489487	3	20	0.00140885
R-HSA-2173788	Downregulation of TGF-beta receptor signaling	1	28	0.00184538	0.489487	0.489487	4	28	0.00197239
R-HSA-71384	Ethanol oxidation	1	28	0.00184538	0.489487	0.489487	1	8	0.000563539
R-HSA-200425	Carnitine metabolism	1	28	0.00184538	0.489487	0.489487	1	9	0.000633981
R-HSA-6803205	TP53 regulates transcription of several additional cell death genes whose specific roles in p53-dependent apoptosis remain uncertain	1	28	0.00184538	0.489487	0.489487	2	19	0.00133841
R-HSA-189200	Cellular hexose transport	1	28	0.00184538	0.489487	0.489487	1	18	0.00126796
R-HSA-3214847	HATs acetylate histones	3	110	0.00724972	0.491869	0.491869	4	15	0.00105664
R-HSA-2454202	Fc epsilon receptor (FCERI) signaling	6	235	0.015488	0.495356	0.495356	21	65	0.00457875
R-HSA-8943724	Regulation of PTEN gene transcription	2	70	0.00461346	0.50079	0.50079	5	15	0.00105664
R-HSA-77075	RNA Pol II CTD phosphorylation and interaction with CE	1	29	0.00191129	0.501611	0.501611	5	5	0.000352212
R-HSA-167160	RNA Pol II CTD phosphorylation and interaction with CE during HIV infection	1	29	0.00191129	0.501611	0.501611	5	5	0.000352212
R-HSA-209968	Thyroxine biosynthesis	1	29	0.00191129	0.501611	0.501611	5	11	0.000774866
R-HSA-2024101	CS/DS degradation	1	29	0.00191129	0.501611	0.501611	3	10	0.000704424
R-HSA-8980692	RHOA GTPase cycle	4	154	0.0101496	0.505429	0.505429	3	6	0.000422654
R-HSA-5658442	Regulation of RAS by GAPs	2	71	0.00467936	0.508287	0.508287	5	5	0.000352212
R-HSA-211999	CYP2E1 reactions	1	30	0.0019772	0.513448	0.513448	6	6	0.000422654
R-HSA-418592	ADP signalling through P2Y purinoceptor 1	1	30	0.0019772	0.513448	0.513448	4	7	0.000493097
R-HSA-428930	Thromboxane signalling through TP receptor	1	30	0.0019772	0.513448	0.513448	3	8	0.000563539
R-HSA-201451	Signaling by BMP	1	30	0.0019772	0.513448	0.513448	3	17	0.00119752
R-HSA-1169091	Activation of NF-kappaB in B cells	2	72	0.00474527	0.51571	0.51571	5	10	0.000704424
R-HSA-936837	Ion transport by P-type ATPases	2	72	0.00474527	0.51571	0.51571	1	17	0.00119752
R-HSA-211976	Endogenous sterols	2	72	0.00474527	0.51571	0.51571	1	18	0.00126796
R-HSA-168643	Nucleotide-binding domain, leucine rich repeat containing receptor (NLR) signaling pathways	2	72	0.00474527	0.51571	0.51571	1	46	0.00324035
R-HSA-8950505	Gene and protein expression by JAK-STAT signaling after Interleukin-12 stimulation	2	73	0.00481118	0.523058	0.523058	36	36	0.00253593
R-HSA-68949	Orc1 removal from chromatin	2	73	0.00481118	0.523058	0.523058	2	4	0.00028177
R-HSA-5693554	Resolution of D-loop Structures through Synthesis-Dependent Strand Annealing (SDSA)	1	31	0.0020431	0.525005	0.525005	1	1	7.04424e-05
R-HSA-3000157	Laminin interactions	1	31	0.0020431	0.525005	0.525005	9	15	0.00105664
R-HSA-1660516	Synthesis of PIPs at the early endosome membrane	1	31	0.0020431	0.525005	0.525005	1	13	0.000915751
R-HSA-5205647	Mitophagy	1	31	0.0020431	0.525005	0.525005	1	15	0.00105664
R-HSA-425410	Metal ion SLC transporters	1	31	0.0020431	0.525005	0.525005	1	20	0.00140885
R-HSA-5617472	Activation of anterior HOX genes in hindbrain development during early embryogenesis	3	116	0.00764516	0.527165	0.527165	31	43	0.00302902
R-HSA-5619507	Activation of HOX genes during differentiation	3	116	0.00764516	0.527165	0.527165	31	43	0.00302902
R-HSA-5689901	Metalloprotease DUBs	1	32	0.00210901	0.536287	0.536287	2	6	0.000422654
R-HSA-5357769	Caspase activation via extrinsic apoptotic signalling pathway	1	32	0.00210901	0.536287	0.536287	4	17	0.00119752
R-HSA-1855183	Synthesis of IP2, IP, and Ins in the cytosol	1	32	0.00210901	0.536287	0.536287	2	14	0.000986193
R-HSA-1660514	Synthesis of PIPs at the Golgi membrane	1	32	0.00210901	0.536287	0.536287	1	11	0.000774866
R-HSA-69273	Cyclin A/B1/B2 associated events during G2/M transition	1	32	0.00210901	0.536287	0.536287	2	25	0.00176106
R-HSA-69017	CDK-mediated phosphorylation and removal of Cdc6	2	75	0.00494299	0.537529	0.537529	2	4	0.00028177
R-HSA-9013026	RHOB GTPase cycle	2	75	0.00494299	0.537529	0.537529	1	6	0.000422654
R-HSA-9692914	SARS-CoV-1-host interactions	3	118	0.00777697	0.538626	0.538626	4	48	0.00338123
R-HSA-211000	Gene Silencing by RNA	3	119	0.00784288	0.544297	0.544297	1	40	0.0028177
R-HSA-176409	APC/C:Cdc20 mediated degradation of mitotic proteins	2	76	0.0050089	0.54465	0.54465	4	13	0.000915751
R-HSA-73863	RNA Polymerase I Transcription Termination	1	33	0.00217492	0.547303	0.547303	3	4	0.00028177
R-HSA-445095	Interaction between L1 and Ankyrins	1	33	0.00217492	0.547303	0.547303	1	4	0.00028177
R-HSA-6803204	TP53 Regulates Transcription of Genes Involved in Cytochrome C Release	1	33	0.00217492	0.547303	0.547303	4	25	0.00176106
R-HSA-4641262	Disassembly of the destruction complex and recruitment of AXIN to the membrane	1	33	0.00217492	0.547303	0.547303	1	7	0.000493097
R-HSA-8866652	Synthesis of active ubiquitin: roles of E1 and E2 enzymes	1	33	0.00217492	0.547303	0.547303	2	16	0.00112708
R-HSA-5607764	CLEC7A (Dectin-1) signaling	3	120	0.00790879	0.549928	0.549928	4	45	0.00316991
R-HSA-176814	Activation of APC/C and APC/C:Cdc20 mediated degradation of mitotic proteins	2	77	0.0050748	0.551695	0.551695	4	15	0.00105664
R-HSA-113418	Formation of the Early Elongation Complex	1	34	0.00224082	0.558057	0.558057	1	3	0.000211327
R-HSA-171319	Telomere Extension By Telomerase	1	34	0.00224082	0.558057	0.558057	2	10	0.000704424
R-HSA-167158	Formation of the HIV-1 Early Elongation Complex	1	34	0.00224082	0.558057	0.558057	1	5	0.000352212
R-HSA-451326	Activation of kainate receptors upon glutamate binding	1	34	0.00224082	0.558057	0.558057	1	6	0.000422654
R-HSA-193368	Synthesis of bile acids and bile salts via 7alpha-hydroxycholesterol	2	78	0.00514071	0.558663	0.558663	2	39	0.00274725
R-HSA-5668914	Diseases of metabolism	10	424	0.0279444	0.56541	0.56541	24	195	0.0137363
[truncated: 334 more rows]
